# Supplementary material for: High‐resolution multi‐marker DNA metabarcoding reveals sexual dietary differentiation in a bird with minor dimorphism
Source: Ecol Evol. 2020 Sep 15;10(19):10364–73. doi: 10.1002/ece3.6687 (PMC7548197; doi:10.1002/ece3.6687)
Supplement: Supplementary file 1 — Supplementary Material [file ECE3-10-10364-s001.xlsx]

## Sheet: Table S1
Table S1 - Summary of capture, biometric and sequencing data for sampled black wheatears.
						Biometric measurements								18S		trnl		16S		COI
Ring	date	lat	long	sex	sample	wing	3P	tail	tarsus	weight	bill length	bill width	bill depth	raw	postfilter	raw	postfilter	raw	postfilter	raw	postfilter
C84849	2014-08-17	41.2265	-7.38772	F	DL002	91	67	66	26.9	29	11.9	4.1	4.6	16124	3657	14489	3679	6979	4303	3961	220
C84848	2014-08-17	41.2265	-7.38772	M	DL003	99	74.5	67.5	25.3	36.4	13.2	4.2	4.4	13292	753	13792	0	9148	5996	4643	315
C84846	2014-08-17	41.2232	-7.38576	F	DL005	93	69	70.5	27.5	34	13.3	4.5	4.2	11654	0	13829	211	12870	9179	9500	5875
C79323	2015-07-11	41.2252	-7.39352	F	DL007	99.5	74	73	28.3	34.6	13.1	4.2	4.4	9856	0	3924	42	1666	694	6471	0
E29614	2015-07-11	41.3493	-7.35743	M	DL010	99	73.5	69	27.4	37.4	13.6	4.2	4.7	16407	11371	17501	950	15518	11162	2668	494
C79320	2015-07-10	41.1379	-7.20386	M	DL011	102	77	68.5	27.5	35.9	13	4.3	4.7	13692	127	15463	2656	11390	7901	4627	1560
C79318	2015-07-10	41.1364	-7.17344	F	DL013	96.5	72.5	71	27.5	31.9	12.9	4.2	4.4	13224	4990	20754	296	7028	4958	7244	4039
na	2015-08-01	41.2332	-7.41414	M	DL014	na	na	na	na	na	na	na	na	8379	1020	10347	4372	11119	8335	6425	4125
E29618	2015-08-02	41.2159	-7.4124	M	DL017	97	72.5	70	26.8	37.3	13.2	4.1	4.5	11427	204	17678	0	7522	5734	7530	966
C79349	2015-08-02	41.1504	-7.27685	M	DL018	105	79.5	73	27.3	34.4	13.3	4.2	4.2	14411	136	15798	417	3537	2956	6637	1674
C79350	2015-08-02	41.1447	-7.2707	M	DL019	99.5	74	na	26	37	12.7	3.7	4	13943	446	15861	0	15	0	4378	2247
C79351	2015-08-02	41.1557	-7.24437	M	DL020	101	74.5	na	26.7	36.4	12	3.8	4.2	12267	572	15838	5342	5066	758	6182	156
C79317	2015-07-10	41.1364	-7.17344	M	DL021	100	74	71	28.8	34.3	13.3	4.2	4.4	13368	1897	12781	159	14239	10760	10991	5794
C79316	2015-07-10	41.1418	-7.17603	M	DL022	102.5	77	72	27.8	33.1	13.8	4.8	4.7	9857	5715	9351	1687	12252	8036	7164	2197
C79315	2015-07-10	41.139	-7.18118	M	DL023	98	73.5	71	27.1	33.2	13.4	4	4.5	11557	4423	14587	2984	12226	7346	11228	1976
E29612	2015-07-10	41.05	-7.12008	M	DL024	99.5	75	70	27.1	38.4	12.8	4.2	4.8	9116	0	11124	0	1179	284	9550	371
C79314	2015-07-10	41.05	-7.12008	F	DL025	97	72	71	27	35.9	13.6	4	4.9	10533	3655	14121	913	11035	5866	9736	6058
C79297	2015-06-14	41.1516	-7.06232	M	DL026	98	74	72	26.8	32.5	13	4.4	4.5	9604	2954	15343	2626	3850	2814	6431	3806
na	2015-06-14	41.1311	-7.06915	F	DL027	na	na	na	na	na	na	na	na	14477	9732	14121	11372	11039	8100	7872	4749
C79296	2015-06-14	41.1311	-7.06915	M	DL028	99.5	74	70	27.2	34.4	13.2	4.4	4.4	11248	3190	15012	551	4132	2943	2657	343
C79277	2015-06-03	41.155	-7.30008	F	DL029	94.5	na	68	29	41.3	11.9	4.3	4.3	12329	3732	17402	347	16025	11994	8342	3058
C79276	2015-06-03	41.1464	-7.28855	M	DL030	101	75.5	69.5	27.5	33.4	12.6	4.1	4.6	9652	3090	13490	0	9148	6624	6547	2986
C79275	2015-06-02	41.1498	-7.26031	M	DL031	101	75.5	70.5	26.4	35.3	12.9	4.2	4.6	12860	9709	13460	0	9620	7404	4612	1713
C79273	2015-06-02	41.155	-7.25849	M	DL033	99.5	76.5	72	28.5	34.9	12.4	4.4	4.8	13749	395	16217	0	589	480	6520	748
C79272	2015-06-02	41.1579	-7.25567	M	DL034	103	77	68	27.8	35.7	11.9	4.5	4.8	10626	7222	10851	1023	7219	5013	9163	6824
C79271	2015-06-02	41.1692	-7.25133	M	DL035	100.5	74.5	71	27.7	35.3	12.3	4.4	4.4	18801	13440	13439	5126	5962	4511	9102	5007
C79270	2015-06-01	41.141	-7.19089	M	DL036	99	74	70	27.7	32.7	13.3	4.1	4.5	10162	879	10454	0	11564	8679	8876	6274
C79268	2015-05-17	41.036	-6.98405	M	DL037	100.5	75	69	27.4	34.9	12.9	5	4.6	13814	6327	13156	984	12171	9046	10609	6148
C79267	2015-05-17	41.0996	-7.09999	M	DL038	101	76	73	27.5	38	13.5	4.8	4.8	8153	1811	9035	332	9132	5110	5907	3561
C79265	2015-05-16	41.183	-7.39032	M	DL039	103	77	70	27.6	37.3	13.3	4.7	4.5	11226	0	13323	0	5559	1287	3006	719
C79263	2015-05-16	41.2045	-7.55513	F	DL040	96	71.5	67	27.3	35.7	11.7	4.4	4.4	5955	3459	5355	0	1439	1071	6297	1431
E29608	2015-05-03	41.1889	-7.4524	F	DL041	95	71	67	27.3	30.7	13.6	4.2	4.4	11435	4981	13417	0	14431	9912	7174	3599
E29607	2015-05-03	41.1879	-7.45119	M	DL042	101	76	66	26.6	37.2	13.4	4.4	4.6	12775	3559	15470	0	973	548	6748	4296
E29606	2015-05-03	41.18	-7.4375	M	DL043	96	71	68	26.9	35.2	12	4	4.5	14108	1147	16640	0	9476	6674	9283	3793
C79253	2015-05-02	41.2086	-7.53477	M	DL046	97	71.5	67	27.7	35.2	11.6	3.8	4.3	7545	5872	5557	0	6255	4456	5861	3672
C79252	2015-05-01	41.1316	-7.26855	M	DL047	99	73.5	71	28	37.1	11.8	4.5	4.5	7355	4582	9236	0	9801	7404	25843	11120
C79251	2015-05-01	41.119	-7.26113	M	DL048	100	76	72	27.8	36.2	12.8	4.8	4.5	9085	1399	8925	0	7530	5700	3463	1800
na	2015-05-01	41.1207	-7.25527	F	DL049	na	na	na	na	na	na	na	na	11373	1356	14541	0	13507	10749	10197	7089
C79249	2015-05-01	41.118	-7.24179	F	DL050	94	71	68	26.3	35	13.2	4.1	4.4	14215	7542	13743	0	16016	12356	2037	921
C79248	2015-05-01	41.1013	-7.23731	M	DL051	100	75	72	26	36.1	13.4	4.1	4.8	15604	9360	16019	2957	16051	11727	8104	5019
C79246	2015-04-12	41.1126	-7.10736	M	DL052	98	74	70.5	26.6	32	12.2	4.4	4.4	12666	2656	13592	0	13056	3962	8525	5476
C79244	2015-04-11	40.9959	-7.15344	M	DL053	97	72	68.5	27	34.7	13.1	4	4.3	12676	8112	17734	0	1209	941	4087	2063
C79219	2014-08-31	41.136	-7.09251	F	DL055	96	71.5	71	27.3	37.3	13.4	4	4.4	11283	3527	15115	0	13090	10076	7999	3866
C84844	2014-08-17	41.2154	-7.397	F	DL056	95	70.5	68	27.3	36.3	12.7	4.2	4.3	10588	1073	12409	0	12944	10765	7095	4635
C84843	2014-08-17	41.2139	-7.40291	M	DL057	100	74	68	28.4	32.8	13.6	4.2	4.5	12604	5120	13991	3310	11272	7186	7883	1145
C84842	2014-08-17	41.2139	-7.40291	F	DL058	98	73	na	27.2	34	12.8	4.6	4.4	12762	3844	13736	2305	12692	9665	7597	4297
C84838	2014-08-16	41.2123	-7.41243	F	DL059	94	70	na	26.1	34.3	12.6	4.3	4.1	11712	2566	15688	918	8656	6257	6604	2012
C84839	2014-08-16	41.2114	-7.40974	M	DL060	98	72.5	70	26.4	39.1	12.1	4.1	4.5	10628	448	13379	179	12844	9148	8474	3794
C84837	2014-08-16	41.2123	-7.41243	M	DL062	101	76	69	28.1	40.6	13.4	4.5	4.7	9881	280	11572	0	8898	6390	7564	3706
C84836	2014-08-16	41.2291	-7.41649	F	DL063	91	68	68	25.8	31.7	13	4.2	4.3	9405	824	10682	3247	10179	6600	8113	1440
C84835	2014-08-16	41.2291	-7.41649	M	DL064	97	72.5	68	26.2	36.2	11.6	4.3	4.4	7668	264	10738	492	12000	9618	6427	2548
C84833	2014-08-16	41.214	-7.41799	M	DL066	99	73	70.5	25.5	36.3	11.4	4	4.3	14143	5867	14056	5320	12201	8801	8674	4754
C84832	2014-08-16	41.214	-7.41799	F	DL067	94	70	na	27.7	35.1	13.3	4.5	4.7	12030	1006	11532	421	13953	10488	10323	6573
C84831	2014-08-16	41.2105	-7.42486	M	DL068	99	73	na	27.4	33.5	12.4	4.6	4.9	10317	1798	12602	3654	13955	10980	8524	5844
C84830	2014-08-16	41.2105	-7.42486	F	DL069	97	72.5	na	28.2	30.5	13.9	5.1	4.5	14425	0	15894	400	13316	9055	7373	3415
C84829	2014-08-16	41.2087	-7.41492	F	DL070	94	70.5	65.5	27.4	32.6	13.3	4	4.5	9376	3393	11030	7221	9990	7425	2375	946
C84828	2014-08-16	41.2163	-7.43576	M	DL071	98	73	65	28	32.4	12.8	4.5	4.6	8465	994	16588	8684	13216	303	9392	0
C84826	2014-08-15	41.1592	-7.50361	M	DL073	99.5	73.5	70	28.1	34.9	14.4	4.2	4.9	14091	3830	13716	0	12118	8141	6164	2639
C84825	2014-08-15	41.1555	-7.49639	M	DL074	102.5	77	71	28.3	33.2	14	4.1	4.6	4399	0	13987	0	11360	6167	3255	1707
C84824	2014-08-15	41.1617	-7.48357	M	DL075	98	73.5	69.5	26.6	34.7	13.1	4.1	5	9963	0	13707	0	15168	9399	4525	161
C84822	2014-08-15	41.163	-7.52654	M	DL077	98	73	67	25.7	33.8	11.7	3.7	4	12967	1564	15537	2890	6943	2332	6367	0
C84820	2014-08-15	41.1769	-7.55617	M	DL079	101	75.5	68	27.8	32.6	12.5	4.5	4.9	9695	1092	13500	2219	9840	5537	7826	381
C84819	2014-08-14	41.1644	-7.49159	M	DL080	100	75.5	72	26.7	34.4	13.1	4.2	4.9	9082	304	8505	1621	913	444	6511	817
C84818	2014-08-14	41.1665	-7.53481	M	DL081	100	76	69.5	26.1	37.8	12.3	4.4	4.6	9679	4663	9176	0	9659	5745	2929	1080
C84813	2014-07-12	41.0476	-7.0571	M	DL082	105	79	70.5	28.5	38.4	13.8	4.4	4.4	10565	0	9943	0	14675	11047	6477	4348
C84802	2014-06-17	41.136	-7.09251	M	DL084	101.5	76	na	28.2	na	13.1	4.4	4.8	8323	3603	10902	288	11581	8488	8588	5901
C84801	2014-06-16	41.0606	-7.11316	M	DL085	97	70.5	73	26.6	30.6	13	4.3	4.6	10396	2322	11291	908	11613	7574	6806	3989
C71400	2014-06-16	41.0612	-7.10467	M	DL086	96	75	na	27.7	34.2	16.6	4.4	4.7	6099	2722	8631	0	8587	6155	6945	4757
C71365	2014-04-01	41.0427	-6.86342	M	DL087	102	78	75	28.2	37.4	13.2	4.3	4.5	7497	0	11471	0	232	187	8908	1322
C79324	2015-07-11	41.2252	-7.39352	M	DL088	98.5	74	69.5	27.9	34.2	12.8	4.2	4.6	1581	0	717	0	2754	2009	8774	0
C79325	2015-07-12	41.2163	-7.40451	M	DL089	97.5	73.5	69	27.7	34.5	12	4.2	4.4	9811	7014	10525	3437	13152	9589	9551	0
C79326	2015-07-12	41.2181	-7.40181	M	DL090	99	74	71	27.1	33.5	12.7	4.1	4.5	13513	10670	12152	145	13937	11378	3958	515
C79328	2015-07-12	41.2228	-7.39725	F	DL091	94	69	66.5	27.5	na	13.5	4.5	4.5	13035	926	12378	3454	15377	12151	3998	1755
C79329	2015-07-12	41.2228	-7.39725	M	DL092	99	73.5	69	27.7	37.2	12.6	4.3	4.4	10430	140	3796	0	5909	3239	3517	409
C79330	2015-07-12	41.2242	-7.39748	F	DL093	94.5	69.5	66	28.8	38.7	13.7	4.2	4.3	11906	2435	8631	2186	15154	9703	2942	927
C79331	2015-07-12	41.2242	-7.39748	M	DL094	98.5	73	66	28.2	37.6	13.5	4.5	4.5	8329	1644	9302	2859	11536	8560	5165	2772
C79336	2015-07-31	41.1013	-7.23731	F	DL096	98.5	73.5	70	27.4	33.1	12.8	4.1	4.3	10657	6557	11438	0	15133	11120	7657	3942
C79337	2015-07-31	41.1252	-7.24965	F	DL097	99	73.5	70	28.9	33.8	12.7	4.6	4.6	11924	9562	4828	464	15053	12058	1716	0
C79338	2015-07-31	41.1183	-7.32583	M	DL098	99	73	69	27.1	31.7	12.7	4	4.4	7769	1785	10030	1515	13457	9503	8979	5854
C79339	2015-07-31	41.136	-7.33589	F	DL099	95	70.5	69.5	na	34.5	13.3	4	4.3	7858	2493	7926	782	11552	8850	7455	4079
C79340	2015-07-31	41.1867	-7.39147	F	DL100	98	73.5	70	na	31.4	13.5	4.3	4.2	9105	3839	7450	3361	14090	11092	7289	2702
C79341	2015-07-31	41.1847	-7.39093	F	DL101	94	70	na	na	30.7	12	3.9	4.3	11631	1910	6908	0	10658	2906	5415	2169
C79343	2015-07-31	41.18	-7.4375	F	DL102	96	71	67	27.1	35.5	11.8	4.2	4.2	7644	0	3427	0	11768	8488	4911	2836
C79344	2015-08-01	41.2332	-7.41414	F	DL103	95	69	68	27	35.8	11.9	4.2	4.2	11013	7226	8153	0	13562	9703	2737	863
C79346	2015-08-01	41.1665	-7.53481	M	DL104	98	73	67	27.7	39.4	12.8	3.7	4.1	8882	370	12202	0	15456	11286	5584	1182
C79482	2016-04-24	41.1769	-7.55617	F	DL105	94.5	70.5	67	26.7	36.79	11.6	4.1	4.3	10825	0	7871	3465	7937	3284	7030	1193
C79484	2016-04-25	41.1831	-7.36787	F	DL106	95.5	71	65.5	27.1	36.97	11.5	4.3	4.9	9536	7446	7273	0	12245	9611	5234	2912
C79485	2016-04-25	41.1421	-7.28052	M	DL108	97	73	66	27.8	34.5	12.7	4.1	4.1	8560	2783	10436	0	12114	2806	4404	2978
C79486	2016-04-25	41.2427	-6.83845	M	DL109	98.5	77	72	26.6	35.5	13.7	4.1	4.5	8826	1238	7322	65	10977	8052	5937	3532
C79487	2016-04-26	41.0474	-6.95396	F	DL110	97.5	73	68	25	42.3	12.9	4.1	4.1	6784	1487	9620	0	9106	4836	6205	3412
C79488	2016-04-27	41.1377	-7.10152	M	DL111	99	74.5	72	25.6	35.1	12	4.4	4.2	8889	2213	9399	1015	11418	1754	6175	3575
C79491	2016-06-09	41.0092	-7.13593	M	DL112	98.5	72.5	68	27.4	37.7	13	4.3	4.1	18063	1285	36646	253	22266	12021	1957	1257
C79495	2016-06-10	40.9949	-6.99538	M	DL114	102.5	77	69	26.6	36.1	12.6	4.2	4.5	22658	4525	27813	638	23120	15473	179	0
C84811	2014-07-12	41.1377	-7.10152	F	na	94	71	67	27.4	36.1	12.4	4.7	4.6	na	na	na	na	na	na	na	na
C84812	2014-07-12	41.0476	-7.0571	F	na	94.5	70.5	68	26.2	33.5	11.5	4.5	4.3	na	na	na	na	na	na	na	na
C84814	2014-07-12	41.0471	-7.05121	M	na	99.5	75	73	23.2	37	13.7	4.5	4.6	na	na	na	na	na	na	na	na
C84841	2014-08-17	41.2124	-7.40071	M	na	101	75	72	27.7	36.5	13.7	4.3	4.7	na	na	na	na	na	na	na	na
C79245	2015-04-11	41.0318	-7.009	M	na	102	76	na	27.6	36.6	13.3	4.2	4.4	na	na	na	na	na	na	na	na
C79247	2015-04-12	41.0843	-7.11183	M	na	102	75.5	69	28.2	39.3	13.6	4.5	4.5	na	na	na	na	na	na	na	na
C79250	2015-05-01	41.1207	-7.25527	M	na	95	69	66	26.9	35.6	12.6	3.8	4.6	na	na	na	na	na	na	na	na
E29609	2015-05-03	41.1889	-7.4524	M	na	97	71.5	65.5	27	34.3	12.4	4.4	4.5	na	na	na	na	na	na	na	na
C79264	2015-05-16	41.1867	-7.39147	M	na	101.5	75	69	27.7	33.6	11.8	4.5	4.4	na	na	na	na	na	na	na	na
C79266	2015-05-16	41.136	-7.33589	M	na	102	76.5	70	27.6	38.5	13.7	4.8	4.8	na	na	na	na	na	na	na	na
E29610	2015-06-03	41.1466	-7.26435	M	na	101.5	76	71	27.7	39.3	13	4.3	4.4	na	na	na	na	na	na	na	na
E29611	2015-06-03	41.1483	-7.26662	M	na	99.5	74	71	27	34.7	12.6	4.3	4.4	na	na	na	na	na	na	na	na
C79321	2015-07-11	41.3311	-7.36618	M	na	101.5	76	73	28.2	35.4	13.8	4.4	4.6	na	na	na	na	na	na	na	na
C79327	2015-07-12	41.2223	-7.40143	M	na	99	74.5	71	27.1	32	14.4	4.6	4.5	na	na	na	na	na	na	na	na
E29615	2015-07-12	41.2217	-7.40227	M	na	100	74.5	na	28.4	38.5	14	4.3	4.6	na	na	na	na	na	na	na	na
E29616	2015-07-30	41.0474	-6.95396	M	na	102.5	77	72	27.1	37.5	13.6	4.3	4.4	na	na	na	na	na	na	na	na
C79342	2015-07-31	41.1847	-7.39093	M	na	101.5	75	67	na	34.7	12.1	3.8	4.1	na	na	na	na	na	na	na	na
C79348	2015-08-02	41.2267	-7.39687	M	na	99.5	74.5	70	26.2	35.4	13	3.8	4.1	na	na	na	na	na	na	na	na
C79481	2016-04-24	41.1787	-7.58981	M	na	97	72	69.5	26.3	35.6	13.1	4.3	4.6	na	na	na	na	na	na	na	na
C79483	2016-04-24	41.1769	-7.55617	M	na	99.5	74	70	28	37.3	12.6	4.3	4.6	na	na	na	na	na	na	na	na

## Sheet: Table S2
Table S2 - Dietary data from adult black wheatear in Portugal resulting from the merging of the 4 molecular markers. Information regarding which OTUs were merged is also provided.
Sample	Kingdom	Class	Order	Family	Genus	Species	Final_ID	Marker	Merged	Marker2	Marker2_OTU	Marker3	Marker3_OTU
DL002	Animalia	Arachnida	Araneae	Philodromidae	Philodromus	Philodromus dispar	Philodromus dispar	16S	False
DL002	Animalia	Insecta	Coleoptera	Philodromidae	Thanatus	Thanatus vulgaris	Thanatus vulgaris	COI	False
DL002	Animalia	Insecta	Hymenoptera	Formicidae	None	None	Myrmicinae_04	16S	False
DL002	Animalia	Insecta	Hymenoptera	Formicidae	Proformica	None	Proformica sp._02	16S	False
DL002	Animalia	Insecta	Hymenoptera	None	None	None	Vespoidea_02	16S	False
DL002	Animalia	Insecta	Lepidoptera	Noctuidae	Acontia	Acontia lucida	Acontia lucida	COI	False
DL002	Animalia	Insecta	Lepidoptera	Noctuidae	None	None	Noctuidae_01	COI	False
DL002	Animalia	Insecta	Lepidoptera	Pterophoridae	Emmelina	Emmelina monodactyla	Emmelina monodactyla	COI	False
DL002	Animalia	Insecta	Mantodea	Tarachodidae	Iris	Iris oratoria	Iris oratoria	16S	False
DL002	Animalia	Insecta	Orthoptera	Acrididae	Sphingonotus	None	Sphingonotus sp._1	16S	False
DL002	Animalia	Insecta	Orthoptera	Acrididae	Sphingonotus	Sphingonotus caerulans	Sphingonotus caerulans	COI	True	16S	Sphingonotus caerulans
DL002	Animalia	Insecta	Orthoptera	Gryllidae	None	None	Gryllinae_01	16S	False
DL002	Animalia	Insecta	Orthoptera	Gryllidae	None	None	Gryllinae_02	16S	False
DL002	Plantae	Magnoliopsida	Solanales	Solanaceae	Solanum	Solanum nigra	Solanum nigra	18S	True	trnL	Solanum nigra
DL003	Animalia	Arachnida	Araneae	Salticidae	None	None	Salticidae_02	COI	False
DL003	Animalia	Insecta	Hymenoptera	Formicidae	None	None	Myrmicinae_04	16S	False
DL003	Animalia	Insecta	Lepidoptera	Noctuidae	Cryphia	Cryphia muralis	Cryphia muralis	COI	False
DL003	Animalia	Insecta	Orthoptera	Acrididae	Schistocerca	Schistocerca gregaria	Schistocerca gregaria	16S	False
DL003	Animalia	Reptilia	Squamata	None	None	None	Squamata_01	18S	False
DL003	Plantae	Magnoliopsida	Solanales	Solanaceae	Solanum	Solanum nigra	Solanum nigra	18S	False
DL005	Animalia	Arachnida	Araneae	Anyphaenidae	None	None	Anyphaenidae_01	COI	True	16S	Araneae_03
DL005	Animalia	Insecta	Hemiptera	Pentatomidae	Carpocoris	Carpocoris mediterraneus	Carpocoris mediterraneus	COI	True	16S	Pentatomomorpha_04
DL005	Animalia	Insecta	Hemiptera	Pentatomidae	Holcostethus	None	Holcostethus sp._01	16S	False
DL005	Animalia	Insecta	Hemiptera	Rhopalidae	Liorhyssus	None	Liorhyssus sp._01	16S	False
DL005	Animalia	Insecta	Hymenoptera	Apidae	Bombus	None	Bombus sp._1	16S	False
DL005	Animalia	Insecta	Hymenoptera	Formicidae	None	None	Myrmicinae_04	16S	False
DL005	Animalia	Insecta	Hymenoptera	Halictidae	None	None	Halictini_01	16S	False
DL005	Animalia	Insecta	Hymenoptera	None	None	None	Vespoidea_03	16S	False
DL005	Animalia	Insecta	Hymenoptera	Platygastridae	None	None	Platygastridae_01	COI	True	16S	Vespoidea_02
DL005	Plantae	Magnoliopsida	Solanales	Solanaceae	Solanum	Solanum nigra	Solanum nigra	trnL	False
DL007	Animalia	Insecta	Coleoptera	Tenebrionidae	None	None	Tenebrionidae_03	16S	False
DL007	Animalia	Insecta	Hemiptera	Pentatomidae	Holcostethus	None	Holcostethus sp._01	16S	False
DL007	Animalia	Insecta	Hymenoptera	Formicidae	Camponotus	None	Camponotus sp._02	16S	False
DL007	Animalia	Insecta	Orthoptera	Acrididae	Schistocerca	Schistocerca gregaria	Schistocerca gregaria	16S	False
DL007	Plantae	Magnoliopsida	Rosales	Moraceae	Ficus	Ficus carica	Ficus carica	trnL	False
DL010	Animalia	Insecta	Coleoptera	Tenebrionidae	Gonocephalum	None	Gonocephalum sp._01	16S	False
DL010	Animalia	Insecta	Diptera	Fannidae	Fannia	None	Fannia sp._01	COI	False
DL010	Animalia	Insecta	Hymenoptera	Halictidae	None	None	Halictinae_01	16S	True	18S	Hymenoptera_03
DL010	Plantae	Magnoliopsida	Rosales	Moraceae	Ficus	Ficus carica	Ficus carica	trnL	False
DL010	Plantae	Magnoliopsida	Solanales	Solanaceae	Solanum	Solanum nigra	Solanum nigra	trnL	False
DL011	Animalia	Insecta	Coleoptera	Malachiidae	None	None	Malachiidae_01	16S	False
DL011	Animalia	Insecta	Coleoptera	Tenebrionidae	Tentyria	Tentyria schaumii	Tentyria schaumii	16S	False
DL011	Animalia	Insecta	Diptera	Fannidae	Fannia	None	Fannia sp._01	COI	False
DL011	Animalia	Insecta	Hymenoptera	Formicidae	Camponotus	None	Camponotus sp._02	16S	False
DL011	Animalia	Insecta	Mantodea	Mantidae	None	None	Mantidae_01	16S	False
DL011	Animalia	Insecta	Orthoptera	Acrididae	Sphingonotus	Sphingonotus caerulans	Sphingonotus caerulans	16S	False
DL011	Animalia	Insecta	Orthoptera	Gryllidae	Eumodicogryllus	Eumodicogryllus bordigalensis	Eumodicogryllus bordigalensis	16S	True	COI	Eumodicogryllus bordigalensis
DL011	Plantae	Magnoliopsida	Solanales	Solanaceae	Solanum	Solanum nigra	Solanum nigra	18S	True	trnL	Solanum nigra
DL013	Animalia	Insecta	Hemiptera	Scutelleridae	None	None	Scutelleridae_01	16S	False
DL013	Animalia	Insecta	Hymenoptera	Formicidae	Camponotus	None	Camponotus sp._01	16S	False
DL013	Animalia	Insecta	Hymenoptera	Formicidae	None	None	Formicinae_01	16S	True	18S	Aculeata_01	COI	Hymenoptera_01
DL013	Animalia	Insecta	Hymenoptera	Formicidae	None	None	Formicini_01	16S	False
DL013	Animalia	Insecta	Hymenoptera	None	None	None	Apoidea_03	16S	False
DL013	Animalia	Insecta	Hymenoptera	None	None	None	Vespoidea_01	16S	False
DL013	Animalia	Insecta	Lepidoptera	None	None	None	Obtectomera_03	16S	False
DL013	Animalia	Insecta	Mantis	Mantidae	Ameles	None	Ameles_01	COI	False
DL013	Animalia	Insecta	Mantodea	Mantidae	None	None	Mantidae_01	16S	True	18S	Mantodea_01
DL013	Animalia	Insecta	Orthoptera	Acrididae	Calliptamus	Calliptamus barbarus	Calliptamus barbarus	COI	True	18S	Acrididae_01
DL013	Plantae	Magnoliopsida	Solanales	Solanaceae	Solanum	Solanum nigra	Solanum nigra	18S	True	trnL	Solanum nigra
DL014	Animalia	Insecta	Hymenoptera	Formicidae	Aphaenogaster	None	Aphaenogaster sp._1	16S	False
DL014	Animalia	Insecta	Hymenoptera	Formicidae	Camponotus	None	Camponotus sp._01	16S	False
DL014	Animalia	Insecta	Hymenoptera	Formicidae	None	None	Myrmicinae_04	16S	False
DL014	Animalia	Insecta	Lepidoptera	Noctuidae	Amara	Anarta trifolii	Anarta trifolii	COI	False
DL014	Animalia	Insecta	Neuroptera	Hemerobiidae	None	None	Hemerobiidae_01	COI	False
DL014	Animalia	Insecta	Neuroptera	Myrmeleontidae	None	None	Myrmeleontidae_02	16S	True	18S	Neuroptera_02
DL014	Animalia	Insecta	Orthoptera	Tettigoniidae	Phaneroptera	Phaneroptera nana	Phaneroptera nana	COI	True	16S	Phaneroptera sp._01
DL014	Plantae	Magnoliopsida	Caryophyllales	Phytolaccaceae	Phytolacca	Phytolacca americana	Phytolacca americana	18S	False
DL014	Plantae	Magnoliopsida	Sapindales	Anacardiaceae	Pistacia	Pistacia terebinthus	Pistacia terebinthus	trnL	True	18S	Sapindales_01
DL017	Animalia	Insecta	Coleoptera	Tenebrionidae	None	None	Tenebrionidae_01	16S	False
DL017	Animalia	Insecta	Coleoptera	Tenebrionidae	None	None	Tenebrioninae_02	16S	False
DL017	Animalia	Insecta	Diptera	None	None	None	Diptera_14	COI	False
DL017	Animalia	Insecta	Hymenoptera	Formicidae	Aphaenogaster	Aphaenogaster subterranea	Aphaenogaster subterranea	16S	False
DL017	Animalia	Insecta	Hymenoptera	Formicidae	Aphaenogaster	None	Aphaenogaster sp._1	16S	False
DL017	Animalia	Insecta	Hymenoptera	Formicidae	Camponotus	None	Camponotus sp._01	16S	True	18S	Formicidae_01
DL017	Animalia	Insecta	Hymenoptera	Formicidae	Camponotus	None	Camponotus sp._02	16S	False
DL018	Animalia	Insecta	Diptera	None	None	None	Diptera_17	COI	False
DL018	Animalia	Insecta	Hemiptera	Pentatomidae	Graphosoma	Graphosoma lineatum	Graphosoma lineatum	COI	False
DL018	Animalia	Insecta	Hymenoptera	Formicidae	Aphaenogaster	None	Aphaenogaster sp._1	16S	False
DL018	Animalia	Insecta	Odonata	Libellulidae	Trithemis	Trithemis kirbyi	Trithemis kirbyi	COI	False
DL018	Animalia	Insecta	Orthoptera	Acrididae	None	None	Acrididae_01	18S	False
DL018	Plantae	Magnoliopsida	Solanales	Solanaceae	Solanum	Solanum nigra	Solanum nigra	trnL	False
DL019	Animalia	Insecta	Hymenoptera	None	None	None	Hymenoptera_03	18S	False
DL019	Animalia	Insecta	Lepidoptera	Gelechiidae	Dichomeris	Dichomeris helianthemi	Dichomeris helianthemi	COI	False
DL019	Animalia	Insecta	Lepidoptera	Geometridae	Idaea	Idaea degeneraria	Idaea degeneraria	COI	False
DL019	Animalia	Insecta	Lepidoptera	Noctuidae	Autographa	Autographa gamma	Autographa gamma	COI	False
DL019	Animalia	Insecta	Lepidoptera	Nolidae	Nycteola	Nycteola revayana	Nycteola revayana	COI	False
DL019	Animalia	Insecta	Lepidoptera	Pterophoridae	Emmelina	Emmelina monodactyla	Emmelina monodactyla	COI	False
DL020	Animalia	Insecta	Diptera	Psychodidae	None	None	Psychodidae_01	16S	False
DL020	Animalia	Insecta	Hemiptera	None	None	None	Hemiptera_02	COI	False
DL020	Animalia	Insecta	Hymenoptera	Formicidae	Camponotus	None	Camponotus sp._01	16S	False
DL020	Animalia	Insecta	Hymenoptera	Formicidae	None	None	Myrmicinae_04	16S	False
DL020	Animalia	Insecta	Orthoptera	Acrididae	Acrotylus	Acrotylus insubricus	Acrotylus insubricus	16S	False
DL020	Animalia	Insecta	Orthoptera	Acrididae	Sphingonotus	Sphingonotus caerulans	Sphingonotus caerulans	16S	False
DL020	Plantae	Magnoliopsida	Solanales	Solanaceae	Solanum	Solanum nigra	Solanum nigra	18S	True	trnL	Solanum nigra
DL021	Animalia	Insecta	Coleoptera	None	None	None	Polyphaga_02	18S	False
DL021	Animalia	Insecta	Hymenoptera	Formicidae	Aphaenogaster	None	Aphaenogaster sp._1	16S	True	18S	Formicidae_01
DL021	Animalia	Insecta	Hymenoptera	Vespidae	Polistes	Polistes dominula	Polistes dominula	16S	True	18S	Aculeata_01	COI	Polistes dominula
DL021	Animalia	Insecta	Mantodea	Mantidae	Mantis	Mantis religiosa	Mantis religiosa	16S	True	COI	Mantis religiosa
DL021	Animalia	Insecta	Orthoptera	Acrididae	Calliptamus	Calliptamus barbarus	Calliptamus barbarus	COI	True	18S	Acrididae_01
DL021	Plantae	Magnoliopsida	Solanales	Solanaceae	Solanum	Solanum nigra	Solanum nigra	trnL	False
DL022	Animalia	Insecta	Coleoptera	Tenebrionidae	Tentyria	None	Tentyria sp._01	16S	False
DL022	Animalia	Insecta	Diptera	Chironomidae	None	None	Chironomidae_03	COI	False
DL022	Animalia	Insecta	Diptera	Culicidae	Culex	Culex pipiens	Culex pipiens	COI	False
DL022	Animalia	Insecta	Diptera	None	None	None	Diptera_10	COI	False
DL022	Animalia	Insecta	Hemiptera	None	None	None	Pentatomoidea_01	16S	False
DL022	Animalia	Insecta	Hymenoptera	Formicidae	None	None	Formicinae_01	16S	True	18S	Aculeata_01
DL022	Animalia	Insecta	Hymenoptera	Formicidae	None	None	Formicini_01	16S	False
DL022	Animalia	Insecta	Orthoptera	Acrididae	None	None	Acrididae_01	18S	False
DL022	Plantae	Magnoliopsida	Rosales	Rosaceae	Prunus	None	Prunus sp._01	18S	True	trnL	Prunus sp._01
DL023	Animalia	Arachnida	Araneae	Salticidae	Heliophanus	None	Heliophanus sp._1	COI	True	16S	Salticinae_01
DL023	Animalia	Arachnida	Araneae	Salticidae	None	None	Salticidae_05	16S	True	COI	Salticidae_04
DL023	Animalia	Insecta	Coleoptera	None	None	None	Cucujiformia_04	18S	False
DL023	Animalia	Insecta	Diptera	Psychodidae	Psychoda	None	Psychoda sp._01	COI	False
DL023	Animalia	Insecta	Hemiptera	Cicadidae	Cicada	Cicada barbara	Cicada barbara	COI	False
DL023	Animalia	Insecta	Hymenoptera	Formicidae	Camponotus	None	Camponotus sp._01	16S	False
DL023	Animalia	Insecta	Lepidoptera	Pterophoridae	Emmelina	Emmelina monodactyla	Emmelina monodactyla	COI	False
DL023	Animalia	Insecta	Orthoptera	Acrididae	Calliptamus	Calliptamus barbarus	Calliptamus barbarus	COI	True	16S	Acrididae_01
DL023	Animalia	Insecta	Orthoptera	Acrididae	Schistocerca	Schistocerca gregaria	Schistocerca gregaria	16S	False
DL023	Plantae	Magnoliopsida	Rosales	Rosaceae	Prunus	None	Prunus sp._01	18S	True	trnL	Prunus sp._01
DL023	Plantae	Magnoliopsida	Sapindales	Anacardiaceae	Pistacia	Pistacia terebinthus	Pistacia terebinthus	trnL	False
DL023	Plantae	Magnoliopsida	Solanales	Solanaceae	Solanum	Solanum nigra	Solanum nigra	trnL	False
DL024	Animalia	Insecta	Diptera	Chironomidae	None	None	Chironomidae_02	COI	True	16S	Diptera_01
DL024	Animalia	Insecta	Hemiptera	Cicadidae	Cicada	Cicada barbara	Cicada barbara	COI	True	16S	Cicadidae_01
DL024	Animalia	Insecta	Hymenoptera	Braconidae	None	None	Braconidae_01	16S	False
DL024	Animalia	Insecta	Lepidoptera	Pterophoridae	Emmelina	Emmelina monodactyla	Emmelina monodactyla	COI	False
DL025	Animalia	Insecta	Hemiptera	Cicadidae	Cicada	Cicada barbara	Cicada barbara	COI	True	18S	Cicadidae_01
DL025	Animalia	Insecta	Hemiptera	None	None	None	Pentatomoidea_01	18S	False
DL025	Animalia	Reptilia	Squamata	None	None	None	Squamata_02	18S	False
DL025	Animalia	Reptilia	Squamata	None	None	None	Squamata_03	18S	False
DL025	Plantae	Magnoliopsida	Santalales	Santalaceae	Osyris	Osyris alba	Osyris alba	trnL	False
DL026	Animalia	Arachnida	Araneae	None	None	None	Araneae_01	16S	False
DL026	Animalia	Insecta	Blattodea	Blattellidae	Loboptera	Loboptera decipiens	Loboptera decipiens	16S	False
DL026	Animalia	Insecta	Coleoptera	Tenebrionidae	None	None	Tenebrionidae_01	16S	True	18S	Cucujiformia_05
DL026	Animalia	Insecta	Diptera	None	None	None	Diptera_12	COI	False
DL026	Animalia	Insecta	Diptera	Psychodidae	Psychoda	None	Psychoda sp._02	COI	False
DL026	Animalia	Insecta	Hemiptera	Lygaeidae	Spilostethus	Spilostethus pandurus	Spilostethus pandurus	COI	True	18S	Lygaeinae_01
DL026	Animalia	Insecta	Hemiptera	Rhopalidae	None	None	Rhopalidae_02	16S	False
DL026	Animalia	Insecta	Hemiptera	Scutelleridae	None	None	Scutelleridae_02	16S	False
DL026	Animalia	Insecta	Hymenoptera	Formicidae	Aphaenogaster	None	Aphaenogaster sp._1	16S	False
DL026	Animalia	Insecta	Hymenoptera	Formicidae	Camponotus	None	Camponotus sp._01	16S	False
DL026	Animalia	Insecta	Lepidoptera	Geometridae	Lythria	Lythria sanguinaria	Lythria sanguinaria	COI	True	16S	Ditrysia_03
DL026	Animalia	Insecta	Lepidoptera	Noctuidae	Noctua	Noctua pronuba/janthe	Noctua pronuba/janthe	COI	False
DL026	Animalia	Insecta	Lepidoptera	Noctuidae	Phlogophora	Phlogophora meticulosa	Phlogophora meticulosa	COI	False
DL026	Animalia	Insecta	Lepidoptera	Pterophoridae	Emmelina	Emmelina monodactyla	Emmelina monodactyla	COI	False
DL026	Animalia	Insecta	Orthoptera	Acrididae	None	None	Acrididae_01	16S	False
DL026	Animalia	Malacostraca	Isopoda	Porcellionidae	None	None	Porcellionidae_01	18S	False
DL026	Plantae	Magnoliopsida	Rosales	Rosaceae	Prunus	None	Prunus sp._01	18S	True	trnL	Prunus sp._01
DL027	Animalia	Insecta	Archaeognatha	Machilidae	None	None	Machilidae_02	16S	False
DL027	Animalia	Insecta	Coleoptera	Chrysomelidae	None	None	Chrysomelidae_01	COI	False
DL027	Animalia	Insecta	Diptera	None	None	None	Diptera_03	COI	False
DL027	Animalia	Insecta	Diptera	None	None	None	Diptera_08	COI	False
DL027	Animalia	Insecta	Hymenoptera	Formicidae	Camponotus	None	Camponotus sp._01	16S	False
DL027	Animalia	Insecta	Hymenoptera	Formicidae	Camponotus	None	Camponotus sp._02	16S	False
DL027	Animalia	Insecta	Hymenoptera	Halictidae	None	None	Halictinae_03	16S	False
DL027	Animalia	Insecta	Hymenoptera	Pompilidae	None	None	Pompilidae_01	COI	True	16S	Apoidea_02
DL027	Animalia	Insecta	Hymenoptera	Vespidae	Polistes	Polistes dominula	Polistes dominula	16S	True	COI	Polistes dominula
DL027	Animalia	Insecta	Lepidoptera	None	None	None	Lepidoptera_01	18S	False
DL027	Animalia	Insecta	Orthoptera	Acrididae	None	None	Acrididae_01	18S	True	16S	Acrididae_02	COI	Acrididae_03
DL027	Plantae	Magnoliopsida	Rosales	Rosaceae	Prunus	None	Prunus sp._01	18S	True	trnL	Prunus sp._01
DL027	Plantae	Magnoliopsida	Rosales	Rosaceae	Rosa	None	Rosa sp._01	18S	True	trnL	Rosoideae_01
DL028	Animalia	Arachnida	Araneae	Filistatidae	Filistata	Filistata insidiatrix	Filistata insidiatrix	16S	False
DL028	Animalia	Arachnida	Araneae	None	None	None	Araneae_01	16S	False
DL028	Animalia	Insecta	Diptera	Cecidomyiidae	None	None	Cecidomyiidae_02	COI	False
DL028	Animalia	Insecta	Diptera	None	None	None	Diptera_12	COI	False
DL028	Animalia	Insecta	Diptera	Psychodidae	None	None	Psychodidae_01	16S	True	18S	Bibionomorpha_01	COI	Diptera_08
DL028	Animalia	Insecta	Hemiptera	Cicadellidae	None	None	Cicadellidae_01	16S	True	COI	Cicadellidae_02
DL028	Animalia	Insecta	Hymenoptera	Formicidae	Camponotus	None	Camponotus sp._01	16S	False
DL028	Animalia	Insecta	Hymenoptera	Formicidae	Camponotus	None	Camponotus sp._02	16S	False
DL028	Animalia	Insecta	Hymenoptera	Formicidae	None	None	Myrmicinae_02	16S	True	18S	Aculeata_01
DL028	Animalia	Insecta	Hymenoptera	Formicidae	Proformica	None	Proformica sp._02	16S	True	18S	Hymenoptera_02
DL028	Animalia	Insecta	Hymenoptera	None	None	None	Vespoidea_02	16S	False
DL028	Animalia	Insecta	Hymenoptera	Pompilidae	None	None	Pompilidae_01	COI	True	16S	Apoidea_02
DL028	Animalia	Insecta	Lepidoptera	Crambidae	Uresiphita	Uresiphita gilvata	Uresiphita gilvata	COI	True	16S	Crambidae_01
DL028	Animalia	Insecta	Lepidoptera	Gelechiidae	Epidola	Epidola stigma	Epidola stigma	COI	False
DL028	Animalia	Insecta	Orthoptera	Acrididae	Schistocerca	Schistocerca gregaria	Schistocerca gregaria	16S	False
DL028	Animalia	Insecta	Zygentoma	Lepismatidae	None	None	Lepismatidae_01	18S	True	16S	Lepismatidae_01
DL028	Animalia	Malacostraca	Isopoda	Porcellionidae	None	None	Porcellionidae_01	18S	False
DL028	Plantae	Magnoliopsida	Solanales	Solanaceae	Solanum	Solanum nigra	Solanum nigra	trnL	False
DL029	Animalia	Arachnida	Araneae	Zodariidae	Selamia	Selamia reticulata	Selamia reticulata	COI	False
DL029	Animalia	Insecta	Coleoptera	Carabidae	None	None	Carabidae_02	16S	True	18S	Polyphaga_04
DL029	Animalia	Insecta	Coleoptera	Cerambycidae	Stenopterus	Stenopterus ater	Stenopterus ater	COI	False
DL029	Animalia	Insecta	Coleoptera	Melyridae	None	None	Melyridae_01	COI	False
DL029	Animalia	Insecta	Diptera	None	None	None	Diptera_04	COI	False
DL029	Animalia	Insecta	Embioptera	None	None	None	Embioptera_01	16S	False
DL029	Animalia	Insecta	Hymenoptera	Formicidae	Aphaenogaster	None	Aphaenogaster sp._1	16S	False
DL029	Animalia	Insecta	Hymenoptera	Formicidae	None	None	Myrmicinae_03	16S	True	18S	Hymenoptera_02
DL029	Animalia	Insecta	Hymenoptera	Formicidae	None	None	Myrmicinae_04	16S	False
DL029	Animalia	Insecta	Lepidoptera	Geometridae	Idaea	Idaea consanguiberica	Idaea consanguiberica	COI	False
DL029	Animalia	Insecta	Orthoptera	Acrididae	Chorthippus	Chorthippus jacobsi	Chorthippus jacobsi	16S	False
DL029	Plantae	Magnoliopsida	Rosales	Rosaceae	Prunus	None	Prunus sp._01	18S	True	trnL	Prunus sp._01
DL030	Animalia	Arachnida	Araneae	Gnaphosidae	None	None	Gnaphosidae_01	18S	True	16S	Gnaphosidae_01	COI	Araneae_06
DL030	Animalia	Insecta	Coleoptera	Tenebrionidae	Gonocephalum	None	Gonocephalum sp._01	16S	False
DL030	Animalia	Insecta	Hymenoptera	Formicidae	Aphaenogaster	None	Aphaenogaster sp._1	16S	False
DL030	Animalia	Insecta	Hymenoptera	Formicidae	Camponotus	None	Camponotus sp._02	16S	False
DL030	Animalia	Insecta	Hymenoptera	Formicidae	None	None	Formicinae_02	16S	True	18S	Hymenoptera_02
DL030	Animalia	Insecta	Hymenoptera	Formicidae	None	None	Myrmicinae_04	16S	False
DL030	Animalia	Insecta	Hymenoptera	Formicidae	None	None	Myrmicinae_05	16S	False
DL030	Animalia	Insecta	Hymenoptera	None	None	None	Apoidea_01	16S	False
DL030	Animalia	Insecta	Hymenoptera	None	None	None	Apoidea_02	16S	False
DL030	Animalia	Insecta	Hymenoptera	Pompilidae	None	None	Pompilidae_01	COI	True	16S	Aculeata_03
DL030	Animalia	Insecta	Lepidoptera	Geometridae	Idaea	Idaea obsoletaria	Idaea obsoletaria	COI	False
DL030	Animalia	Insecta	Lepidoptera	Noctuidae	Amara	Anarta trifolii	Anarta trifolii	COI	False
DL030	Animalia	Insecta	Lepidoptera	Pyralidae	Oxybia	Oxybia transversella	Oxybia transversella	COI	False
DL030	Animalia	Insecta	Orthoptera	Acrididae	Sphingonotus	Sphingonotus caerulans	Sphingonotus caerulans	COI	True	16S	Sphingonotus sp._1
DL030	Plantae	Magnoliopsida	Caryophyllales	Phytolaccaceae	Phytolacca	Phytolacca americana	Phytolacca americana	18S	False
DL031	Animalia	Insecta	Diptera	None	None	None	Diptera_14	COI	False
DL031	Animalia	Insecta	Hymenoptera	Formicidae	None	None	Formicidae_01	18S	True	16S	Myrmicinae_05
DL031	Animalia	Insecta	Hymenoptera	None	None	None	Aculeata_01	18S	False
DL031	Animalia	Insecta	Lepidoptera	Noctuidae	Tyta	Tyta luctuosa	Tyta luctuosa	COI	False
DL033	Animalia	Insecta	Coleoptera	Buprestidae	Sphenoptera	None	Sphenoptera sp._01	16S	True	18S	Polyphaga_03
DL033	Animalia	Insecta	Lepidoptera	Noctuidae	Helicoverpa	Helicoverpa armigera	Helicoverpa armigera	16S	False
DL033	Animalia	Insecta	Lepidoptera	Pterophoridae	Emmelina	Emmelina monodactyla	Emmelina monodactyla	COI	False
DL034	Animalia	Insecta	Coleoptera	Oedemeridae	None	None	Oedemeridae_01	16S	True	18S	Cucujiformia_03	COI	Coleoptera_06
DL034	Animalia	Insecta	Hymenoptera	Apidae	None	None	Apidae_01	16S	True	18S	Hymenoptera_03
DL034	Animalia	Insecta	Hymenoptera	Formicidae	Proformica	None	Proformica sp._01	16S	False
DL034	Animalia	Insecta	Orthoptera	Tetrigidae	None	None	Tetriginae_01	18S	True	16S	Tetrigidae_01
DL034	Plantae	Magnoliopsida	Rosales	None	None	None	Rosales_01	trnL	False
DL035	Animalia	Insecta	Coleoptera	None	None	None	Cucujiformia_03	18S	False
DL035	Animalia	Insecta	Coleoptera	Oedemeridae	None	None	Oedemeridae_01	16S	True	18S	Cleroidea_01	COI	Coleoptera_06
DL035	Animalia	Insecta	Diptera	Cecidomyiidae	None	None	Cecidomyiidae_03	COI	False
DL035	Animalia	Insecta	Hymenoptera	Apidae	None	None	Apidae_01	16S	True	18S	Aculeata_01
DL035	Animalia	Insecta	Hymenoptera	Formicidae	None	None	Formicini_02	16S	True	18S	Hymenoptera_03
DL035	Animalia	Insecta	Hymenoptera	Formicidae	Proformica	None	Proformica sp._01	16S	False
DL035	Animalia	Insecta	Lepidoptera	Depressaridae	Agonopterix	Agonopterix yeatiana	Agonopterix yeatiana	COI	False
DL035	Animalia	Insecta	Lepidoptera	Geometridae	Pachycnemia	Pachycnemia tibiaria	Pachycnemia tibiaria	COI	False
DL035	Animalia	Insecta	Lepidoptera	Geometridae	Scopula	Scopula marginepunctata	Scopula marginepunctata	COI	False
DL035	Animalia	Insecta	Lepidoptera	None	None	None	Lepidoptera_04	COI	False
DL035	Animalia	Insecta	Lepidoptera	Pterophoridae	Emmelina	Emmelina monodactyla	Emmelina monodactyla	COI	False
DL035	Animalia	Insecta	Lepidoptera	Pyralidae	Pempelia	Pempelia palumbella	Pempelia palumbella	COI	False
DL035	Plantae	Magnoliopsida	Rosales	Rosaceae	Prunus	None	Prunus sp._01	trnL	False
DL035	Plantae	Magnoliopsida	Rosales	Rosaceae	Rosa	None	Rosa sp._01	18S	True	trnL	Rosoideae_01
DL036	Animalia	Insecta	Coleoptera	Curculionidae	None	None	Curculionidae_01	16S	True	18S	Polyphaga_01
DL036	Animalia	Insecta	Diptera	None	None	None	Diptera_04	COI	False
DL036	Animalia	Insecta	Hemiptera	None	None	None	Pentatomoidea_01	18S	True	16S	Hemiptera_02
DL036	Animalia	Insecta	Hemiptera	None	None	None	Pentatomomorpha_01	16S	False
DL036	Animalia	Insecta	Hymenoptera	Formicidae	Camponotus	None	Camponotus sp._01	16S	False
DL036	Animalia	Insecta	Hymenoptera	Formicidae	Camponotus	None	Camponotus sp._02	16S	False
DL036	Animalia	Insecta	Hymenoptera	Formicidae	None	None	Myrmicinae_04	16S	True	18S	Aculeata_01
DL036	Animalia	Insecta	Hymenoptera	Formicidae	None	None	Myrmicinae_05	16S	False
DL037	Animalia	Arachnida	Araneae	Lycosidae	Hogna	Hogna radiata	Hogna radiata	16S	False
DL037	Animalia	Arachnida	Araneae	Salticidae	None	None	Salticidae_01	16S	False
DL037	Animalia	Insecta	Coleoptera	Chrysomelidae	None	None	Chrysomelidae_02	18S	False
DL037	Animalia	Insecta	Coleoptera	Tenebrionidae	Gonocephalum	None	Gonocephalum sp._01	16S	False
DL037	Animalia	Insecta	Diptera	None	None	None	Diptera_08	COI	False
DL037	Animalia	Insecta	Hemiptera	Cercopidae	None	None	Cercopidae_01	16S	False
DL037	Animalia	Insecta	Orthoptera	Acrididae	Euchorthippus	Euchorthippus unicolor	Euchorthippus unicolor	COI	True	18S	Acrididae_01
DL037	Animalia	Insecta	Orthoptera	Acrididae	None	None	Gomphocerinae_02	16S	False
DL037	Animalia	Malacostraca	Isopoda	Porcellionidae	None	None	Porcellionidae_01	18S	False
DL037	Plantae	Magnoliopsida	Rosales	Rosaceae	Prunus	None	Prunus sp._01	18S	True	trnL	Prunus sp._01
DL037	Plantae	Magnoliopsida	Sapindales	Anacardiaceae	Pistacia	Pistacia terebinthus	Pistacia terebinthus	trnL	False
DL037	Plantae	Magnoliopsida	Solanales	Solanaceae	Solanum	Solanum nigra	Solanum nigra	trnL	False
DL038	Animalia	Arachnida	Araneae	Gnaphosidae	Haplodrassus	None	Haplodrassus sp._02	COI	True	16S	Entelegynae_01
DL038	Animalia	Diplopoda	Julida	Julidae	None	None	Julidae_01	18S	False
DL038	Animalia	Insecta	Archaeognatha	Machilidae	None	None	Machilidae_02	16S	False
DL038	Animalia	Insecta	Coleoptera	Carabidae	None	None	Carabidae_01	COI	True	18S	Cucujiformia_05
DL038	Animalia	Insecta	Coleoptera	None	None	None	Polyphaga_05	16S	False
DL038	Animalia	Insecta	Coleoptera	Tenebrionidae	None	None	Tenebrioninae_02	16S	True	18S	Cucujiformia_02
DL038	Animalia	Insecta	Dermaptera	Forficulidae	Forficula	Forficula auricularia	Forficula auricularia	16S	False
DL038	Animalia	Insecta	Embioptera	None	None	None	Embioptera_01	16S	False
DL038	Animalia	Insecta	Hymenoptera	Formicidae	Camponotus	None	Camponotus sp._02	16S	False
DL038	Animalia	Insecta	Lepidoptera	Noctuidae	Agrotis	Agrotis segetum	Agrotis segetum	16S	True	COI	Agrotis segetum
DL038	Animalia	Insecta	Lepidoptera	Noctuidae	Calophasia	Calophasia platyptera	Calophasia platyptera	COI	True	16S	Lepidoptera_01
DL038	Animalia	Insecta	Lepidoptera	Pterophoridae	Hellinsia	Hellinsia pectodactylus	Hellinsia pectodactylus	COI	False
DL038	Plantae	Magnoliopsida	Solanales	Solanaceae	Solanum	Solanum nigra	Solanum nigra	trnL	False
DL039	Animalia	Insecta	Coleoptera	Cerambycidae	Stenopterus	Stenopterus ater	Stenopterus ater	COI	True	16S	Cucujiformia_01
DL039	Animalia	Insecta	Coleoptera	Chrysomelidae	Pachybrachis	Pachybrachis azureus	Pachybrachis azureus	COI	False
DL039	Animalia	Insecta	Coleoptera	Chrysomelidae	Pachybrachis	Pachybrachis suffrianii	Pachybrachis suffrianii	16S	False
DL039	Animalia	Insecta	Coleoptera	Curculionidae	None	None	Curculionidae_01	16S	True	COI	Curculionidae_01
DL039	Animalia	Insecta	Coleoptera	Melolonthidae	Hymenoplia	Hymenoplia galaica	Hymenoplia galaica	16S	False
DL039	Animalia	Insecta	Coleoptera	Tenebrionidae	Lagria	None	Lagria_01	COI	False
DL039	Animalia	Insecta	Diptera	Anthomyiidae	None	None	Anthomyiidae_01	COI	False
DL039	Animalia	Insecta	Embioptera	None	None	None	Embioptera_01	16S	False
DL039	Animalia	Insecta	Hemiptera	Pentatomidae	Graphosoma	Graphosoma lineatum	Graphosoma lineatum	COI	True	16S	Graphosoma sp._01
DL039	Animalia	Insecta	Hymenoptera	Formicidae	Camponotus	None	Camponotus sp._01	16S	False
DL039	Animalia	Insecta	Lepidoptera	Geometridae	None	None	Geometridae_01	16S	False
DL039	Animalia	Insecta	Orthoptera	Acrididae	None	None	Acrididae_08	16S	False
DL040	Animalia	Insecta	Coleoptera	Carabidae	Harpalus	None	Harpalus sp._01	COI	False
DL040	Animalia	Insecta	Coleoptera	Carabidae	Trechus	None	Trechus sp._1	16S	True	18S	Carabidae_01
DL040	Animalia	Insecta	Diptera	Cecidomyiidae	None	None	Cecidomyiidae_02	COI	False
DL040	Animalia	Insecta	Diptera	None	None	None	Diptera_01	COI	False
DL040	Animalia	Insecta	Hymenoptera	Apidae	None	None	Apidae_03	16S	False
DL040	Animalia	Insecta	Hymenoptera	Formicidae	Camponotus	None	Camponotus sp._01	16S	False
DL040	Animalia	Insecta	Hymenoptera	Formicidae	None	None	Myrmicinae_05	16S	False
DL040	Animalia	Insecta	Lepidoptera	Pterophoridae	Emmelina	Emmelina monodactyla	Emmelina monodactyla	COI	False
DL040	Animalia	Insecta	Orthoptera	None	None	None	Orthoptera_02	COI	False
DL041	Animalia	Arachnida	Araneae	Agelenidae	None	None	Agelenidae_01	COI	False
DL041	Animalia	Insecta	Coleoptera	Carabidae	Amara	Amara aenea	Amara aenea	COI	False
DL041	Animalia	Insecta	Coleoptera	Carabidae	Harpalus	None	Harpalus sp._01	COI	False
DL041	Animalia	Insecta	Coleoptera	Carabidae	Trechus	None	Trechus sp._1	16S	True	18S	Carabidae_01	COI	Carabidae_02
DL041	Animalia	Insecta	Dermaptera	Forficulidae	Forficula	Forficula auricularia	Forficula auricularia	COI	False
DL041	Animalia	Insecta	Diptera	None	None	None	Diptera_11	COI	False
DL041	Animalia	Insecta	Hymenoptera	Formicidae	Aphaenogaster	Aphaenogaster subterranea	Aphaenogaster subterranea	16S	False
DL041	Animalia	Insecta	Hymenoptera	Formicidae	None	None	Myrmicinae_04	16S	True	18S	Hymenoptera_02
DL041	Animalia	Insecta	Hymenoptera	None	None	None	Vespoidea_02	16S	False
DL041	Animalia	Insecta	Hymenoptera	None	None	None	Vespoidea_04	16S	False
DL041	Animalia	Insecta	Hymenoptera	None	None	None	Vespoidea_05	16S	False
DL041	Animalia	Insecta	Hymenoptera	None	None	None	Vespoidea_06	16S	False
DL041	Animalia	Insecta	Lepidoptera	Pterophoridae	Emmelina	Emmelina monodactyla	Emmelina monodactyla	COI	False
DL041	Animalia	Malacostraca	Isopoda	Porcellionidae	Porcellio	Porcellio scaber	Porcellio scaber	18S	False
DL042	Animalia	Insecta	Coleoptera	Carabidae	None	None	Carabidae_01	18S	False
DL042	Animalia	Insecta	Coleoptera	Scarabaeidae	None	None	Scarabaeidae_02	16S	True	18S	Cucujiformia_04
DL042	Animalia	Insecta	Lepidoptera	Noctuidae	Agrotis	Agrotis segetum	Agrotis segetum	16S	False
DL042	Animalia	Insecta	Lepidoptera	Noctuidae	Agrotis	Agrotis trux	Agrotis trux	COI	False
DL042	Animalia	Insecta	Lepidoptera	Pterophoridae	Emmelina	Emmelina monodactyla	Emmelina monodactyla	COI	False
DL042	Animalia	Insecta	Orthoptera	None	None	None	Orthoptera_02	COI	False
DL043	Animalia	Arachnida	Araneae	Agelenidae	None	None	Agelenidae_01	16S	True	COI	Agelenidae_01
DL043	Animalia	Insecta	Coleoptera	Carabidae	Harpalus	None	Harpalus sp._01	COI	False
DL043	Animalia	Insecta	Coleoptera	Carabidae	Penetretus	Penetretus rufipennis	Penetretus rufipennis	16S	True	18S	Carabidae_01
DL043	Animalia	Insecta	Coleoptera	Scarabaeoidea	Protaetia	None	Protaetia sp._01	16S	False
DL043	Animalia	Insecta	Coleoptera	Tenebrionidae	None	None	Tenebrionidae_01	16S	False
DL043	Animalia	Insecta	Diptera	None	None	None	Diptera_07	COI	False
DL043	Animalia	Insecta	Hemiptera	Pentatomidae	None	None	Pentatomidae_04	16S	False
DL043	Animalia	Insecta	Hymenoptera	Formicidae	Aphaenogaster	Aphaenogaster subterranea	Aphaenogaster subterranea	16S	False
DL043	Animalia	Insecta	Hymenoptera	Formicidae	Camponotus	None	Camponotus sp._01	16S	False
DL043	Animalia	Insecta	Hymenoptera	Formicidae	Camponotus	None	Camponotus sp._02	16S	False
DL043	Animalia	Insecta	Hymenoptera	Formicidae	None	None	Myrmicinae_04	16S	False
DL043	Animalia	Insecta	Hymenoptera	Halictidae	None	None	Halictinae_01	16S	False
DL043	Animalia	Insecta	Lepidoptera	Erebidae	None	None	Erebidae_01	16S	False
DL043	Animalia	Insecta	Lepidoptera	Geometridae	Idaea	Idaea cervantaria	Idaea cervantaria	COI	True	16S	Obtectomera_02
DL043	Animalia	Insecta	Lepidoptera	Oecophoridae	Pleurota	Pleurota honorella	Pleurota honorella	COI	False
DL043	Animalia	Insecta	Neuroptera	Myrmeleontidae	None	None	Myrmeleontidae_01	16S	False
DL043	Plantae	Magnoliopsida	Rosales	Rosaceae	Rosa	None	Rosa sp._01	18S	False
DL046	Animalia	Insecta	Coleoptera	Carabidae	Amara	Amara aenea	Amara aenea	18S	False
DL046	Animalia	Insecta	Coleoptera	Carabidae	None	None	Carabidae_01	18S	True	16S	Carabidae_01	COI	Carabidae_02
DL046	Animalia	Insecta	Coleoptera	Scarabaeidae	None	None	Melolonthinae_01	16S	True	18S	Coleoptera_01
DL046	Animalia	Insecta	Coleoptera	Tenebrionidae	Heliotaurus	Heliotaurus ruficollis	Heliotaurus ruficollis	COI	False
DL046	Animalia	Insecta	Isoptera	Rhinotermitidae	Reticulitermes	Reticulitermes grassei	Reticulitermes grassei	18S	True	16S	Reticulitermes grassei
DL047	Animalia	Insecta	Coleoptera	Carabidae	Harpalus	None	Harpalus sp._01	COI	True	16S	Polyphaga_04
DL047	Animalia	Insecta	Coleoptera	Tenebrionidae	None	None	Tenebrioninae_01	16S	True	COI	Coleoptera_02
DL047	Animalia	Insecta	Diptera	Culicidae	Culex	Culex pipiens	Culex pipiens	COI	False
DL047	Animalia	Insecta	Hymenoptera	Formicidae	None	None	Myrmicinae_04	16S	True	18S	Hymenoptera_02
DL047	Animalia	Insecta	Hymenoptera	Tenthredinidae	Tenthredopsis	None	Tenthredopsis sp._01	COI	False
DL047	Animalia	Insecta	Lepidoptera	Geometridae	Idaea	Idaea cervantaria	Idaea cervantaria	COI	False
DL047	Animalia	Insecta	Lepidoptera	Noctuidae	Mythimna	Mythimna l-album	Mythimna l-album	COI	False
DL047	Animalia	Insecta	Lepidoptera	Pterophoridae	Emmelina	Emmelina monodactyla	Emmelina monodactyla	COI	False
DL047	Animalia	Insecta	Orthoptera	Acrididae	Chorthippus	Chorthippus jacobsi	Chorthippus jacobsi	16S	True	COI	Acrididae_01
DL047	Animalia	Insecta	Orthoptera	None	None	None	Orthoptera_02	COI	False
DL048	Animalia	Insecta	Coleoptera	Curculionidae	None	None	Curculionidae_01	COI	True	16S	Cucujiformia_01
DL048	Animalia	Insecta	Coleoptera	Tenebrionidae	None	None	Tenebrioninae_02	16S	True	18S	Cucujiformia_02
DL048	Animalia	Insecta	Diptera	None	None	None	Diptera_07	COI	False
DL048	Animalia	Insecta	Hemiptera	Cercopidae	None	None	Cercopidae_01	16S	False
DL048	Animalia	Insecta	Hymenoptera	Formicidae	Camponotus	None	Camponotus sp._02	16S	True	18S	Hymenoptera_02
DL048	Animalia	Insecta	Hymenoptera	Formicidae	Formica	Formica frontalis/sanguinea	Formica frontalis/sanguinea	16S	False
DL048	Animalia	Insecta	Hymenoptera	Formicidae	None	None	Myrmicinae_04	16S	True	18S	Aculeata_01
DL048	Animalia	Insecta	Hymenoptera	Megachilidae	Osmia	None	Osmia sp._01	16S	False
DL048	Animalia	Insecta	Hymenoptera	Tenthredinidae	None	None	Tenthredinidae_01	18S	True	16S	Aculeata_04
DL048	Animalia	Insecta	Lepidoptera	Geometridae	Biston	Biston betularia	Biston betularia	COI	False
DL048	Animalia	Insecta	Lepidoptera	Noctuidae	Amara	Anarta trifolii	Anarta trifolii	COI	False
DL048	Animalia	Insecta	Orthoptera	Acrididae	Morphacris	Morphacris fasciata	Morphacris fasciata	COI	False
DL048	Animalia	Insecta	Orthoptera	None	None	None	Orthoptera_02	COI	False
DL049	Animalia	Insecta	Coleoptera	None	None	None	Polyphaga_01	18S	False
DL049	Animalia	Insecta	Coleoptera	Tenebrionidae	None	None	Tenebrioninae_02	16S	True	18S	Cucujiformia_02
DL049	Animalia	Insecta	Hymenoptera	Formicidae	Aphaenogaster	None	Aphaenogaster sp._1	16S	True	18S	Formicidae_01
DL049	Animalia	Insecta	Lepidoptera	None	None	None	Lepidoptera_01	18S	False
DL049	Animalia	Insecta	Orthoptera	Gryllidae	Eumodicogryllus	Eumodicogryllus bordigalensis	Eumodicogryllus bordigalensis	COI	True	16S	Eumodicogryllus bordigalensis
DL049	Animalia	Insecta	Orthoptera	Gryllidae	None	None	Gryllinae_01	16S	True	COI	Orthoptera_02
DL050	Animalia	Insecta	Diptera	Culicidae	Culex	Culex pipiens	Culex pipiens	COI	False
DL050	Animalia	Insecta	Diptera	None	None	None	Diptera_07	COI	False
DL050	Animalia	Insecta	Hymenoptera	Formicidae	None	None	Myrmicinae_04	16S	True	18S	Hymenoptera_02
DL050	Animalia	Insecta	Lepidoptera	Pterophoridae	Emmelina	Emmelina monodactyla	Emmelina monodactyla	COI	False
DL051	Animalia	Insecta	Coleoptera	Carabidae	Harpalus	None	Harpalus sp._01	COI	False
DL051	Animalia	Insecta	Coleoptera	Carabidae	Penetretus	Penetretus rufipennis	Penetretus rufipennis	16S	True	18S	Carabidae_01
DL051	Animalia	Insecta	Coleoptera	Cerambycidae	Agapanthia	Agapanthia cardui	Agapanthia cardui	COI	False
DL051	Animalia	Insecta	Coleoptera	Melyridae	None	None	Melyridae_01	COI	False
DL051	Animalia	Insecta	Hemiptera	Cercopidae	None	None	Cercopidae_01	16S	False
DL051	Animalia	Insecta	Hymenoptera	Andrenidae	Andrena	None	Andrena sp._01	16S	True	18S	Aculeata_01
DL051	Animalia	Insecta	Hymenoptera	Formicidae	Aphaenogaster	None	Aphaenogaster sp._1	16S	True	18S	Formicidae_01
DL051	Animalia	Insecta	Lepidoptera	Noctuidae	Recoropha	Recoropha canteneri	Recoropha canteneri	COI	False
DL051	Animalia	Insecta	Orthoptera	None	None	None	Orthoptera_02	COI	False
DL051	Plantae	Magnoliopsida	Rosales	Rosaceae	Prunus	None	Prunus sp._01	18S	True	trnL	Prunus sp._01
DL052	Animalia	Arachnida	Araneae	None	None	None	Dionycha_02	16S	False
DL052	Animalia	Arachnida	Araneae	None	None	None	Dionycha_04	16S	False
DL052	Animalia	Diplopoda	Julida	Julidae	None	None	Julidae_02	18S	False
DL052	Animalia	Insecta	Coleoptera	Tenebrionidae	Pimelia	None	Pimelia sp._01	16S	True	18S	Cucujiformia_02
DL052	Animalia	Insecta	Dermaptera	Forficulidae	Forficula	Forficula auricularia	Forficula auricularia	16S	True	COI	Forficula auricularia
DL052	Animalia	Insecta	Diptera	None	None	None	Diptera_09	COI	False
DL052	Animalia	Insecta	Hymenoptera	None	None	None	Aculeata_02	18S	True	16S	Hymenoptera_02
DL052	Animalia	Malacostraca	Isopoda	None	None	None	Isopoda_01	COI	False
DL053	Animalia	Insecta	Coleoptera	Carabidae	Amara	Amara aenea	Amara aenea	18S	True	COI	Amara aenea
DL053	Animalia	Insecta	Coleoptera	Tenebrionidae	None	None	Tenebrionidae_04	16S	False
DL053	Animalia	Insecta	Diptera	None	None	None	Diptera_16	COI	False
DL053	Animalia	Insecta	Hymenoptera	Formicidae	Aphaenogaster	Aphaenogaster subterranea	Aphaenogaster subterranea	16S	True	18S	Hymenoptera_02
DL053	Animalia	Insecta	Hymenoptera	Formicidae	None	None	Myrmicinae_04	16S	True	18S	Apocrita_01
DL053	Animalia	Insecta	Lepidoptera	Pterophoridae	Emmelina	Emmelina monodactyla	Emmelina monodactyla	COI	False
DL053	Animalia	Insecta	Neuroptera	Chrysopidae	Chrysoperla	Chrysoperla lucasina/agilis/carnea	Chrysoperla lucasina/agilis/carnea	COI	False
DL055	Animalia	Insecta	Hemiptera	Aleyrodidae	None	None	Aleyrodidae_01	COI	False
DL055	Animalia	Insecta	Hymenoptera	Formicidae	None	None	Myrmicinae_04	16S	True	18S	Hymenoptera_02
DL055	Animalia	Insecta	Orthoptera	Acrididae	Oedipoda	Oedipoda caerulescens	Oedipoda caerulescens	COI	False
DL055	Animalia	Insecta	Orthoptera	Acrididae	Sphingonotus	Sphingonotus caerulans	Sphingonotus caerulans	16S	False
DL056	Animalia	Insecta	Coleoptera	Melyridae	None	None	Melyridae_02	COI	False
DL056	Animalia	Insecta	Diptera	None	None	None	Diptera_07	COI	False
DL056	Animalia	Insecta	Embioptera	None	None	None	Embioptera_01	16S	False
DL056	Animalia	Insecta	Hymenoptera	Formicidae	Camponotus	None	Camponotus sp._01	16S	False
DL056	Animalia	Insecta	Hymenoptera	Formicidae	None	None	Myrmicinae_04	16S	True	18S	Hymenoptera_02
DL056	Animalia	Insecta	Lepidoptera	Erebidae	Coscinia	Coscinia cribaria	Coscinia cribaria	COI	False
DL056	Animalia	Insecta	Orthoptera	Acrididae	Calliptamus	Calliptamus barbarus	Calliptamus barbarus	COI	True	16S	Acrididae_01
DL057	Animalia	Insecta	Coleoptera	None	None	None	Polyphaga_01	16S	False
DL057	Animalia	Insecta	Diptera	None	None	None	Diptera_07	COI	False
DL057	Animalia	Insecta	Hymenoptera	Formicidae	None	None	Myrmicinae_04	16S	True	18S	Hymenoptera_02
DL057	Animalia	Insecta	Orthoptera	Acrididae	Schistocerca	Schistocerca gregaria	Schistocerca gregaria	16S	True	18S	Acrididae_01
DL057	Plantae	Magnoliopsida	Sapindales	Anacardiaceae	Pistacia	Pistacia terebinthus	Pistacia terebinthus	trnL	True	18S	Sapindales_01
DL058	Animalia	Arachnida	Araneae	Lycosidae	None	None	Lycosidae_02	16S	False
DL058	Animalia	Insecta	Hemiptera	Pentatomidae	Eurydema	Eurydema maracandica	Eurydema maracandica	18S	True	16S	Pentatomidae_02	COI	Pentatomidae_01
DL058	Animalia	Insecta	Hymenoptera	Formicidae	Camponotus	None	Camponotus sp._02	16S	True	18S	Hymenoptera_02
DL058	Animalia	Insecta	Hymenoptera	Formicidae	None	None	Myrmicinae_04	16S	True	18S	Aculeata_01
DL058	Animalia	Insecta	Hymenoptera	None	None	None	Aculeata_02	16S	False
DL058	Animalia	Insecta	Lepidoptera	None	None	None	Lepidoptera_07	COI	False
DL058	Animalia	Insecta	Orthoptera	Acrididae	Schistocerca	Schistocerca gregaria	Schistocerca gregaria	16S	False
DL058	Plantae	Magnoliopsida	Sapindales	Anacardiaceae	Pistacia	Pistacia terebinthus	Pistacia terebinthus	trnL	True	18S	Sapindales_01
DL059	Animalia	Arachnida	Araneae	Gnaphosidae	Callilepis	None	Callilepis sp._01	COI	False
DL059	Animalia	Arachnida	Araneae	Salticidae	None	None	Salticidae_02	16S	False
DL059	Animalia	Insecta	Diptera	None	None	None	Diptera_17	COI	False
DL059	Animalia	Insecta	Hemiptera	Pentatomidae	Graphosoma	None	Graphosoma sp._02	16S	True	18S	Pentatomoidea_01
DL059	Animalia	Insecta	Hymenoptera	Formicidae	Camponotus	None	Camponotus sp._01	16S	False
DL059	Animalia	Insecta	Hymenoptera	Halictidae	None	None	Halictinae_02	16S	False
DL059	Animalia	Insecta	Hymenoptera	Vespidae	Polistes	Polistes dominula	Polistes dominula	16S	False
DL059	Animalia	Insecta	Lepidoptera	Momphidae	Mompha	Mompha subbistrigella	Mompha subbistrigella	COI	False
DL059	Animalia	Insecta	Mantis	Mantidae	Ameles	None	Ameles_01	COI	False
DL059	Animalia	Insecta	Mantodea	Mantidae	None	None	Mantidae_01	16S	False
DL059	Animalia	Insecta	Neuroptera	Myrmeleontidae	Myrmeleon	Myrmeleon inconspicuus	Myrmeleon inconspicuus	16S	False
DL059	Animalia	Insecta	Orthoptera	Acrididae	Schistocerca	Schistocerca gregaria	Schistocerca gregaria	16S	False
DL059	Animalia	Insecta	Orthoptera	Acrididae	Sphingonotus	Sphingonotus caerulans	Sphingonotus caerulans	16S	False
DL059	Animalia	Insecta	Orthoptera	Tettigoniidae	Phaneroptera	Phaneroptera nana	Phaneroptera nana	COI	True	16S	Phaneroptera sp._01
DL059	Plantae	Magnoliopsida	Rosales	Moraceae	Ficus	Ficus carica	Ficus carica	trnL	False
DL059	Plantae	Magnoliopsida	Solanales	Solanaceae	Solanum	Solanum nigra	Solanum nigra	18S	True	trnL	Solanum nigra
DL060	Animalia	Insecta	Hymenoptera	Formicidae	Camponotus	None	Camponotus sp._01	16S	False
DL060	Animalia	Insecta	Hymenoptera	Vespidae	Polistes	Polistes dominula	Polistes dominula	16S	True	COI	Polistes dominula
DL060	Animalia	Insecta	Orthoptera	Acrididae	Schistocerca	Schistocerca gregaria	Schistocerca gregaria	16S	True	18S	Acrididae_01
DL060	Animalia	Insecta	Orthoptera	Acrididae	Sphingonotus	Sphingonotus caerulans	Sphingonotus caerulans	16S	True	COI	Sphingonotus caerulans
DL060	Plantae	Magnoliopsida	Dipsacales	Caprifoliaceae	Lonicera	None	Lonicera sp._01	trnL	False
DL062	Animalia	Insecta	Hymenoptera	Formicidae	Camponotus	None	Camponotus sp._01	16S	False
DL062	Animalia	Insecta	Hymenoptera	Vespidae	Polistes	Polistes dominula	Polistes dominula	16S	True	COI	Polistes dominula
DL062	Animalia	Insecta	Lepidoptera	Noctuidae	Autographa	Autographa gamma	Autographa gamma	COI	False
DL062	Animalia	Insecta	Orthoptera	Acrididae	Calliptamus	Calliptamus barbarus	Calliptamus barbarus	COI	False
DL062	Animalia	Insecta	Orthoptera	Acrididae	None	None	Oedipodinae_01	16S	False
DL062	Animalia	Insecta	Orthoptera	Acrididae	Oedipoda	Oedipoda caerulescens	Oedipoda caerulescens	COI	True	16S	Oedipoda sp._01
DL062	Animalia	Insecta	Orthoptera	Acrididae	Sphingonotus	None	Sphingonotus sp._1	16S	False
DL062	Animalia	Insecta	Orthoptera	Acrididae	Sphingonotus	Sphingonotus caerulans	Sphingonotus caerulans	COI	True	18S	Acrididae_01	16S	Sphingonotus caerulans
DL063	Animalia	Arachnida	Araneae	Anyphaenidae	None	None	Anyphaenidae_01	18S	False
DL063	Animalia	Arachnida	Araneae	Lycosidae	Arctosa	Arctosa villica	Arctosa villica	COI	True	16S	Lycosidae_01
DL063	Animalia	Insecta	Coleoptera	Malachiidae	None	None	Malachiidae_01	16S	True	18S	Cucujiformia_04
DL063	Animalia	Insecta	Coleoptera	Melyridae	None	None	Melyridae_01	COI	False
DL063	Animalia	Insecta	Hymenoptera	Formicidae	Aphaenogaster	None	Aphaenogaster sp._1	16S	False
DL063	Animalia	Insecta	Hymenoptera	Formicidae	Camponotus	None	Camponotus sp._01	16S	False
DL063	Animalia	Insecta	Orthoptera	Acrididae	None	None	Acrididae_01	18S	False
DL063	Plantae	Magnoliopsida	Solanales	Solanaceae	Solanum	Solanum nigra	Solanum nigra	18S	True	trnL	Solanum nigra
DL064	Animalia	Insecta	Hemiptera	Miridae	Deraeocoris	Deraeocoris serenus	Deraeocoris serenus	COI	False
DL064	Animalia	Insecta	Lepidoptera	Noctuidae	Autographa	Autographa gamma	Autographa gamma	COI	False
DL064	Animalia	Insecta	Orthoptera	Acrididae	None	None	Acrididae_01	18S	True	16S	Acrididae_01	COI	Acrididae_03
DL064	Animalia	Insecta	Orthoptera	Acrididae	None	None	Acrididae_02	16S	False
DL064	Plantae	Magnoliopsida	Solanales	Solanaceae	Solanum	Solanum nigra	Solanum nigra	18S	True	trnL	Solanum nigra
DL066	Animalia	Insecta	Coleoptera	Tenebrionidae	None	None	Tenebrionidae_01	16S	True	18S	Cucujiformia_02
DL066	Animalia	Insecta	Hymenoptera	None	None	None	Hymenoptera_02	18S	False
DL066	Animalia	Insecta	Lepidoptera	Pterophoridae	Emmelina	Emmelina monodactyla	Emmelina monodactyla	COI	False
DL066	Animalia	Insecta	Orthoptera	Acrididae	Oedipoda	Oedipoda caerulescens	Oedipoda caerulescens	COI	True	16S	Oedipoda sp._02
DL066	Animalia	Insecta	Orthoptera	Gryllidae	None	None	Gryllidae_01	18S	True	16S	Gryllinae_03
DL066	Plantae	Magnoliopsida	Rosales	Moraceae	Ficus	Ficus carica	Ficus carica	trnL	False
DL066	Plantae	Magnoliopsida	Rosales	Rosaceae	Prunus	None	Prunus sp._01	18S	True	trnL	Prunus sp._01
DL067	Animalia	Arachnida	Araneae	Gnaphosidae	Callilepis	None	Callilepis sp._01	COI	False
DL067	Animalia	Arachnida	Araneae	Salticidae	None	None	Salticidae_02	16S	False
DL067	Animalia	Insecta	Hemiptera	Pentatomidae	None	None	Pentatomidae_02	COI	True	16S	Pentatomomorpha_02
DL067	Animalia	Insecta	Hymenoptera	Formicidae	Camponotus	None	Camponotus sp._01	16S	False
DL067	Animalia	Insecta	Hymenoptera	Formicidae	Proformica	None	Proformica sp._02	16S	True	18S	Hymenoptera_01	COI	Hymenoptera_01
DL067	Animalia	Insecta	Hymenoptera	Pompilidae	None	None	Pompilidae_02	COI	False
DL067	Animalia	Insecta	Lepidoptera	Crambidae	Udea	Udea ferrugalis	Udea ferrugalis	COI	False
DL067	Animalia	Insecta	Orthoptera	Acrididae	Calliptamus	Calliptamus barbarus	Calliptamus barbarus	COI	True	16S	Acrididae_01
DL067	Animalia	Insecta	Psocoptera	None	None	None	Psocomorpha_01	16S	False
DL067	Plantae	Magnoliopsida	Rosales	Moraceae	Ficus	Ficus carica	Ficus carica	trnL	False
DL067	Plantae	Magnoliopsida	Rosales	Rosaceae	Prunus	None	Prunus sp._01	18S	True	trnL	Prunus sp._01
DL068	Animalia	Arachnida	Araneae	Zodariidae	Zodarion	Zodarion styliferum	Zodarion styliferum	COI	False
DL068	Animalia	Insecta	Coleoptera	Carabidae	Amara	Amara aenea	Amara aenea	18S	True	COI	Amara aenea
DL068	Animalia	Insecta	Coleoptera	Carabidae	Trechus	None	Trechus sp._1	16S	False
DL068	Animalia	Insecta	Hemiptera	Lygaeidae	Nysius	Nysius graminicola	Nysius graminicola	COI	True	16S	Nysius sp._01
DL068	Animalia	Insecta	Hymenoptera	Formicidae	Aphaenogaster	None	Aphaenogaster sp._1	16S	True	18S	Aculeata_01
DL068	Animalia	Insecta	Hymenoptera	Formicidae	Camponotus	None	Camponotus sp._02	16S	True	18S	Formicidae_01
DL068	Animalia	Insecta	Lepidoptera	None	None	None	Lepidoptera_07	COI	False
DL068	Plantae	Magnoliopsida	Solanales	Solanaceae	Solanum	Solanum nigra	Solanum nigra	18S	True	trnL	Solanum nigra
DL069	Animalia	Arachnida	Araneae	Gnaphosidae	Callilepis	None	Callilepis sp._01	COI	False
DL069	Animalia	Arachnida	Araneae	Salticidae	None	None	Salticidae_02	16S	False
DL069	Animalia	Insecta	Coleoptera	Chrysomelidae	Leptinotarsa	Leptinotarsa decemlineata	Leptinotarsa decemlineata	16S	True	COI	Leptinotarsa decemlineata
DL069	Animalia	Insecta	Embioptera	None	None	None	Embioptera_01	16S	False
DL069	Animalia	Insecta	Hemiptera	Pentatomidae	None	None	Pentatomidae_01	16S	False
DL069	Animalia	Insecta	Hymenoptera	Formicidae	Aphaenogaster	None	Aphaenogaster sp._1	16S	False
DL069	Animalia	Insecta	Hymenoptera	Formicidae	None	None	Formicinae_03	16S	False
DL069	Animalia	Insecta	Hymenoptera	Formicidae	None	None	Myrmicinae_04	16S	False
DL069	Animalia	Insecta	Lepidoptera	Pterophoridae	Emmelina	Emmelina monodactyla	Emmelina monodactyla	COI	False
DL069	Animalia	Insecta	Orthoptera	Acrididae	Schistocerca	Schistocerca gregaria	Schistocerca gregaria	16S	False
DL069	Plantae	Magnoliopsida	Solanales	Solanaceae	Solanum	Solanum nigra	Solanum nigra	trnL	False
DL070	Animalia	Insecta	Diptera	Culicidae	Culex	Culex pipiens	Culex pipiens	COI	False
DL070	Animalia	Insecta	Diptera	None	None	None	Diptera_18	COI	False
DL070	Animalia	Insecta	Diptera	None	None	None	Diptera_20	COI	False
DL070	Animalia	Insecta	Hemiptera	Pentatomidae	None	None	Pentatomidae_03	16S	False
DL070	Animalia	Insecta	Hymenoptera	Formicidae	Aphaenogaster	None	Aphaenogaster sp._1	16S	False
DL070	Animalia	Insecta	Hymenoptera	Formicidae	Camponotus	None	Camponotus sp._01	16S	True	18S	Hymenoptera_02
DL070	Animalia	Insecta	Hymenoptera	Formicidae	None	None	Myrmicinae_04	16S	True	18S	Aculeata_01
DL070	Animalia	Insecta	Lepidoptera	Noctuidae	Hoplodrina	Hoplodrina ambigua	Hoplodrina ambigua	COI	False
DL070	Animalia	Insecta	Lepidoptera	Pterophoridae	Emmelina	Emmelina monodactyla	Emmelina monodactyla	COI	False
DL070	Animalia	Insecta	Lepidoptera	Thaumetopoeidae	Thaumetopoea	Thaumetopoea pityocampa	Thaumetopoea pityocampa	COI	False
DL070	Plantae	Magnoliopsida	Sapindales	Anacardiaceae	Pistacia	Pistacia terebinthus	Pistacia terebinthus	trnL	True	18S	Sapindales_01
DL070	Plantae	Magnoliopsida	Solanales	Solanaceae	Solanum	Solanum nigra	Solanum nigra	18S	True	trnL	Solanum nigra
DL071	Animalia	Insecta	Lepidoptera	None	None	None	Lepidoptera_01	18S	False
DL071	Animalia	Insecta	Orthoptera	None	None	None	Grylloidea_02	16S	False
DL071	Plantae	Magnoliopsida	Rosales	Rosaceae	Prunus	None	Prunus sp._01	18S	False
DL071	Plantae	Magnoliopsida	Sapindales	Anacardiaceae	Pistacia	Pistacia terebinthus	Pistacia terebinthus	trnL	False
DL071	Plantae	Magnoliopsida	Solanales	Solanaceae	Solanum	Solanum nigra	Solanum nigra	trnL	False
DL073	Animalia	Arachnida	Araneae	Salticidae	None	None	Salticidae_02	16S	False
DL073	Animalia	Insecta	Coleoptera	Malachiidae	None	None	Malachiidae_01	16S	False
DL073	Animalia	Insecta	Coleoptera	Melyridae	Dasytes	None	Dasytes sp._01	18S	True	COI	Melyridae_01
DL073	Animalia	Insecta	Orthoptera	Acrididae	Calliptamus	Calliptamus barbarus	Calliptamus barbarus	COI	True	16S	Acrididae_01
DL074	Animalia	Insecta	Hemiptera	Aphididae	Takecallis	Takecallis arundinariae	Takecallis arundinariae	COI	False
DL074	Animalia	Insecta	Hymenoptera	Formicidae	None	None	Formicinae_04	16S	False
DL074	Animalia	Insecta	Hymenoptera	Formicidae	Proformica	None	Proformica sp._02	16S	False
DL074	Animalia	Insecta	Lepidoptera	Erebidae	Eilema	Eilema caniola	Eilema caniola	COI	True	16S	Erebidae_01
DL074	Animalia	Insecta	Lepidoptera	Pterophoridae	Emmelina	Emmelina monodactyla	Emmelina monodactyla	COI	False
DL074	Animalia	Insecta	Orthoptera	Acrididae	Calliptamus	Calliptamus barbarus	Calliptamus barbarus	COI	True	16S	Acrididae_01
DL074	Animalia	Insecta	Orthoptera	Acrididae	Schistocerca	Schistocerca gregaria	Schistocerca gregaria	16S	False
DL075	Animalia	Insecta	Coleoptera	Scarabaeoidea	Protaetia	None	Protaetia sp._01	16S	False
DL075	Animalia	Insecta	Diptera	Cecidomyiidae	None	None	Cecidomyiidae_01	COI	False
DL075	Animalia	Insecta	Diptera	Cecidomyiidae	None	None	Cecidomyiidae_02	COI	False
DL075	Animalia	Insecta	Orthoptera	Acrididae	Calliptamus	Calliptamus barbarus	Calliptamus barbarus	COI	True	16S	Acrididae_01
DL075	Animalia	Insecta	Orthoptera	Gryllidae	Oecanthus	Oecanthus pellucens	Oecanthus pellucens	COI	False
DL077	Animalia	Insecta	Coleoptera	None	None	None	Cucujiformia_04	18S	False
DL077	Animalia	Insecta	Hymenoptera	Formicidae	None	None	Myrmicinae_04	16S	False
DL077	Animalia	Insecta	Hymenoptera	None	None	None	Vespoidea_01	16S	False
DL077	Animalia	Insecta	Orthoptera	Acrididae	Schistocerca	Schistocerca gregaria	Schistocerca gregaria	16S	False
DL077	Animalia	Insecta	Orthoptera	Acrididae	Sphingonotus	Sphingonotus caerulans	Sphingonotus caerulans	16S	False
DL077	Plantae	Magnoliopsida	Solanales	Solanaceae	Solanum	Solanum nigra	Solanum nigra	18S	True	trnL	Solanum nigra
DL079	Animalia	Insecta	Diptera	Syrphidae	Episyrphus	Episyrphus balteatus	Episyrphus balteatus	18S	False
DL079	Animalia	Insecta	Hemiptera	Aphididae	None	None	Aphididae_01	18S	False
DL079	Animalia	Insecta	Hemiptera	Lygaeidae	Nysius	Nysius graminicola	Nysius graminicola	COI	True	16S	Nysius sp._01
DL079	Animalia	Insecta	Hymenoptera	Formicidae	Aphaenogaster	Aphaenogaster subterranea	Aphaenogaster subterranea	16S	True	18S	Hymenoptera_02
DL079	Animalia	Insecta	Hymenoptera	None	None	None	Vespoidea_02	16S	False
DL079	Animalia	Insecta	Zygentoma	None	None	None	Zygentoma_01	16S	False
DL079	Animalia	Malacostraca	Isopoda	Porcellionidae	None	None	Porcellionidae_01	18S	False
DL079	Plantae	Magnoliopsida	Solanales	Solanaceae	Solanum	Solanum nigra	Solanum nigra	18S	True	trnL	Solanum nigra
DL080	Animalia	Insecta	Coleoptera	Malachiidae	None	None	Malachiidae_01	16S	False
DL080	Animalia	Insecta	Diptera	Cecidomyiidae	None	None	Cecidomyiidae_01	COI	False
DL080	Animalia	Insecta	Diptera	Cecidomyiidae	None	None	Cecidomyiidae_05	COI	False
DL080	Animalia	Insecta	Diptera	Chironomidae	None	None	Chironomidae_01	COI	False
DL080	Animalia	Insecta	Diptera	Muscidae	Musca	Musca domestica	Musca domestica	16S	False
DL080	Animalia	Insecta	Hymenoptera	Formicidae	None	None	Myrmicinae_03	16S	False
DL080	Animalia	Insecta	Lepidoptera	Crambidae	Palpita	Palpita vitrealis	Palpita vitrealis	COI	False
DL080	Animalia	Insecta	Lepidoptera	Noctuidae	Autographa	Autographa gamma	Autographa gamma	COI	False
DL080	Animalia	Insecta	Lepidoptera	Noctuidae	Helicoverpa	Helicoverpa armigera	Helicoverpa armigera	16S	False
DL080	Animalia	Insecta	Lepidoptera	Pterophoridae	Emmelina	Emmelina monodactyla	Emmelina monodactyla	COI	False
DL080	Plantae	Magnoliopsida	Solanales	Solanaceae	Solanum	Solanum nigra	Solanum nigra	18S	True	trnL	Solanum nigra
DL081	Animalia	Insecta	Coleoptera	Malachiidae	None	None	Malachiidae_01	16S	False
DL081	Animalia	Insecta	Coleoptera	Melyridae	None	None	Melyridae_01	COI	False
DL081	Animalia	Insecta	Diptera	Cecidomyiidae	None	None	Cecidomyiidae_01	COI	False
DL081	Animalia	Insecta	Diptera	Cecidomyiidae	None	None	Cecidomyiidae_02	COI	False
DL081	Animalia	Insecta	Diptera	Cecidomyiidae	None	None	Cecidomyiidae_03	COI	False
DL081	Animalia	Insecta	Orthoptera	Acrididae	Calliptamus	Calliptamus barbarus	Calliptamus barbarus	COI	True	18S	Acrididae_01
DL081	Animalia	Insecta	Orthoptera	Acrididae	None	None	Acrididae_04	16S	False
DL081	Animalia	Insecta	Orthoptera	Acrididae	None	None	Acrididae_05	16S	False
DL081	Animalia	Insecta	Orthoptera	Acrididae	None	None	Acrididae_06	16S	False
DL081	Animalia	Insecta	Orthoptera	Acrididae	Schistocerca	Schistocerca gregaria	Schistocerca gregaria	16S	False
DL081	Animalia	Insecta	Orthoptera	None	None	None	Acridoidea_01	16S	False
DL082	Animalia	Insecta	Diptera	Muscidae	None	None	Muscidae_01	COI	False
DL082	Animalia	Insecta	Diptera	Tachinidae	Phasia	None	Phasia sp._01	COI	False
DL082	Animalia	Insecta	Hemiptera	Cicadellidae	None	None	Cicadellidae_01	16S	True	COI	Cicadellidae_02
DL082	Animalia	Insecta	Orthoptera	Acrididae	Calliptamus	Calliptamus barbarus	Calliptamus barbarus	COI	True	16S	Acrididae_01
DL084	Animalia	Chilopoda	Lithobiomorpha	None	None	None	Lithobiomorpha_01	16S	False
DL084	Animalia	Insecta	Hymenoptera	Formicidae	None	None	Myrmicinae_04	16S	False
DL084	Animalia	Insecta	Lepidoptera	Crambidae	Uresiphita	Uresiphita gilvata	Uresiphita gilvata	COI	True	16S	Crambidae_01
DL084	Animalia	Insecta	Neuroptera	Chrysopidae	None	None	Chrysopidae_01	18S	False
DL084	Animalia	Malacostraca	Isopoda	Armadillidae	Armadillo	Armadillo officinalis	Armadillo officinalis	COI	True	16S	Armadillo sp._01
DL084	Plantae	Magnoliopsida	Solanales	Solanaceae	Solanum	Solanum nigra	Solanum nigra	trnL	False
DL085	Animalia	Arachnida	Araneae	None	None	None	Araneae_02	COI	False
DL085	Animalia	Diplopoda	Julida	Julidae	None	None	Julidae_01	18S	False
DL085	Animalia	Insecta	Diptera	Chironomidae	Cricotopus	Cricotopus sylvestris	Cricotopus sylvestris	COI	False
DL085	Animalia	Insecta	Hemiptera	None	None	None	Aphidoidea_01	18S	False
DL085	Animalia	Insecta	Hymenoptera	Formicidae	Aphaenogaster	None	Aphaenogaster sp._1	16S	False
DL085	Animalia	Insecta	Hymenoptera	Formicidae	Camponotus	None	Camponotus sp._01	16S	True	18S	Formicidae_01
DL085	Animalia	Insecta	Hymenoptera	Formicidae	Camponotus	None	Camponotus sp._02	16S	True	18S	Aculeata_01
DL085	Animalia	Insecta	Hymenoptera	None	None	None	Vespoidea_02	16S	False
DL085	Animalia	Insecta	Lepidoptera	Crambidae	Uresiphita	Uresiphita gilvata	Uresiphita gilvata	COI	True	16S	Crambidae_01
DL085	Plantae	Magnoliopsida	Rosales	Rhamnaceae	Rhamnus	None	Rhamnus sp._01	trnL	False
DL085	Plantae	Magnoliopsida	Sapindales	Anacardiaceae	Pistacia	Pistacia terebinthus	Pistacia terebinthus	trnL	True	18S	Sapindales_01
DL086	Animalia	Arachnida	Araneae	Filistatidae	None	None	Filistatidae_01	18S	True	16S	Araneae_02
DL086	Animalia	Insecta	Blattodea	Blattellidae	Loboptera	Loboptera decipiens	Loboptera decipiens	18S	True	16S	Loboptera decipiens	COI	Loboptera decipiens
DL086	Animalia	Insecta	Diptera	None	None	None	Diptera_08	COI	False
DL086	Animalia	Insecta	Hemiptera	Pentatomidae	Graphosoma	Graphosoma lineatum	Graphosoma lineatum	COI	True	16S	Graphosoma sp._01
DL086	Animalia	Insecta	Hymenoptera	Formicidae	Camponotus	None	Camponotus sp._01	16S	True	18S	Aculeata_01
DL086	Animalia	Insecta	Lepidoptera	Nymphalidae	Pyronia	Pyronia cecilia	Pyronia cecilia	COI	True	16S	Nymphalidae_01
DL086	Animalia	Insecta	Mantodea	None	None	None	Mantodea_01	18S	False
DL086	Animalia	Insecta	Phasmatodea	None	None	None	Phasmatodea_01	18S	True	16S	Areolatae_01
DL086	Animalia	Malacostraca	Isopoda	Porcellionidae	None	None	Porcellionidae_01	18S	False
DL086	Animalia	Malacostraca	Isopoda	Porcellionidae	Porcellionides	Porcellionides sexfasciatus	Porcellionides sexfasciatus	18S	False
DL087	Animalia	Insecta	Coleoptera	Curculionidae	Strophosoma	Strophosoma melanogrammum	Strophosoma melanogrammum	16S	False
DL087	Animalia	Insecta	Diptera	Cecidomyiidae	None	None	Cecidomyiinae_01	16S	True	COI	Cecidomyiidae_01
DL087	Animalia	Insecta	Diptera	None	None	None	Sciaroidea_01	16S	False
DL087	Animalia	Insecta	Lepidoptera	Geometridae	Idaea	Idaea degeneraria	Idaea degeneraria	COI	False
DL087	Animalia	Insecta	Lepidoptera	Noctuidae	Autographa	Autographa gamma	Autographa gamma	COI	False
DL088	Animalia	Insecta	Hymenoptera	None	None	None	Hymenoptera_01	16S	False
DL089	Animalia	Insecta	Hymenoptera	Formicidae	None	None	Myrmicinae_04	16S	True	18S	Hymenoptera_02
DL089	Plantae	Magnoliopsida	Solanales	Solanaceae	Solanum	Solanum nigra	Solanum nigra	18S	True	trnL	Solanum nigra
DL090	Animalia	Insecta	Coleoptera	None	None	None	Coleoptera_02	COI	False
DL090	Animalia	Insecta	Diptera	Fannidae	Fannia	None	Fannia sp._01	COI	False
DL090	Animalia	Insecta	Diptera	None	None	None	Diptera_01	COI	False
DL090	Animalia	Insecta	Diptera	None	None	None	Diptera_08	COI	False
DL090	Animalia	Insecta	Hymenoptera	Formicidae	None	None	Myrmicinae_04	16S	True	18S	Hymenoptera_02
DL090	Animalia	Insecta	Lepidoptera	Coleophoridae	Coleophora	Coleophora pennella	Coleophora pennella	COI	False
DL090	Animalia	Insecta	Lepidoptera	Noctuidae	Agrotis	Agrotis segetum	Agrotis segetum	COI	False
DL090	Plantae	Magnoliopsida	Solanales	Solanaceae	Solanum	Solanum nigra	Solanum nigra	trnL	False
DL091	Animalia	Insecta	Diptera	Fannidae	Fannia	None	Fannia sp._01	COI	False
DL091	Animalia	Insecta	Diptera	None	None	None	Diptera_01	COI	False
DL091	Animalia	Insecta	Diptera	Tipulidae	Tipula	Tipula oleraceae	Tipula oleraceae	COI	False
DL091	Animalia	Insecta	Hymenoptera	Formicidae	None	None	Myrmicinae_04	16S	True	18S	Hymenoptera_02
DL091	Animalia	Insecta	Hymenoptera	Halictidae	Halictus	Halictus scabiosae	Halictus scabiosae	COI	True	16S	Halictinae_03
DL091	Animalia	Insecta	Lepidoptera	Noctuidae	Agrotis	Agrotis segetum	Agrotis segetum	COI	False
DL091	Animalia	Insecta	Lepidoptera	Noctuidae	Autographa	Autographa gamma	Autographa gamma	COI	False
DL091	Plantae	Magnoliopsida	Solanales	Solanaceae	Solanum	Solanum nigra	Solanum nigra	18S	True	trnL	Solanum nigra
DL092	Animalia	Insecta	Hymenoptera	Formicidae	None	None	Myrmicinae_04	16S	True	COI	Hymenoptera_01
DL092	Animalia	Insecta	Hymenoptera	None	None	None	Vespoidea_01	16S	False
DL092	Animalia	Insecta	Neuroptera	Myrmeleontidae	Myrmeleon	Myrmeleon inconspicuus	Myrmeleon inconspicuus	16S	True	18S	Neuroptera_01
DL092	Animalia	Insecta	Orthoptera	Acrididae	Calliptamus	Calliptamus barbarus	Calliptamus barbarus	COI	True	16S	Acrididae_01
DL092	Animalia	Insecta	Orthoptera	Acrididae	Schistocerca	Schistocerca gregaria	Schistocerca gregaria	16S	False
DL093	Animalia	Insecta	Coleoptera	Scarabaeidae	None	None	Scarabaeidae_01	18S	False
DL093	Animalia	Insecta	Coleoptera	Scarabaeoidea	Protaetia	None	Protaetia sp._01	16S	False
DL093	Animalia	Insecta	Hymenoptera	Formicidae	None	None	Myrmicinae_04	16S	True	18S	Hymenoptera_02
DL093	Animalia	Insecta	Lepidoptera	Noctuidae	Amara	Anarta trifolii	Anarta trifolii	COI	False
DL093	Animalia	Insecta	Lepidoptera	Noctuidae	Helicoverpa	Helicoverpa armigera	Helicoverpa armigera	16S	False
DL093	Animalia	Insecta	Lepidoptera	Oecophoridae	Endrosis	Endrosis sarcitrella	Endrosis sarcitrella	16S	False
DL093	Animalia	Insecta	Lepidoptera	Tortricidae	Crocidosema	Crocidosema plebejana	Crocidosema plebejana	COI	False
DL093	Animalia	Insecta	Orthoptera	Tettigoniidae	Plactyleis	Plactyleis albounctata/affinis/intermedia	Plactyleis albounctata/affinis/intermedia	COI	False
DL093	Plantae	Magnoliopsida	Rosales	Rhamnaceae	None	None	Rhamnaceae_01	trnL	False
DL093	Plantae	Magnoliopsida	Solanales	Solanaceae	Solanum	Solanum nigra	Solanum nigra	18S	True	trnL	Solanum nigra
DL094	Animalia	Insecta	Coleoptera	Tenebrionidae	None	None	Tenebrioninae_02	16S	False
DL094	Animalia	Insecta	Diptera	None	None	None	Diptera_01	COI	False
DL094	Animalia	Insecta	Hemiptera	Pentatomidae	Graphosoma	Graphosoma lineatum	Graphosoma lineatum	COI	True	16S	Graphosoma sp._01
DL094	Animalia	Insecta	Hemiptera	Rhopalidae	Liorhyssus	Liorhyssus hyalinus	Liorhyssus hyalinus	COI	True	16S	Pentatomomorpha_03
DL094	Animalia	Insecta	Hemiptera	Scutelleridae	Odontoscelis	Odontoscelis fuliginosa	Odontoscelis fuliginosa	COI	True	16S	Scutelleridae_01
DL094	Animalia	Insecta	Hymenoptera	Formicidae	None	None	Myrmicinae_01	16S	True	18S	Hymenoptera_02
DL094	Animalia	Insecta	Hymenoptera	Formicidae	None	None	Myrmicinae_04	16S	False
DL094	Animalia	Insecta	Lepidoptera	Pterophoridae	Emmelina	Emmelina monodactyla	Emmelina monodactyla	COI	False
DL094	Plantae	Magnoliopsida	Solanales	Solanaceae	Solanum	Solanum nigra	Solanum nigra	18S	True	trnL	Solanum nigra
DL096	Animalia	Arachnida	Araneae	Gnaphosidae	Haplodrassus	None	Haplodrassus sp._01	COI	True	16S	Araneae_02
DL096	Animalia	Arachnida	Araneae	None	None	None	Dionycha_02	16S	False
DL096	Animalia	Insecta	Diptera	None	None	None	Diptera_08	COI	False
DL096	Animalia	Insecta	Hymenoptera	Formicidae	Camponotus	None	Camponotus sp._01	16S	True	18S	Hymenoptera_02
DL096	Animalia	Insecta	Hymenoptera	Formicidae	None	None	Myrmicinae_04	16S	True	18S	Aculeata_01
DL096	Animalia	Insecta	Hymenoptera	None	None	None	Vespoidea_02	16S	False
DL096	Animalia	Insecta	Lepidoptera	Papilionidae	Iphiclides	Iphiclides podalirius	Iphiclides podalirius	COI	False
DL096	Animalia	Insecta	Orthoptera	None	None	None	Orthoptera_02	COI	False
DL096	Animalia	Malacostraca	Isopoda	Porcellionidae	None	None	Porcellionidae_01	18S	False
DL097	Animalia	Insecta	Hymenoptera	Formicidae	None	None	Myrmicinae_04	16S	True	18S	Hymenoptera_02
DL097	Plantae	Magnoliopsida	Rosales	Rosaceae	Prunus	None	Prunus sp._01	trnL	False
DL098	Animalia	Arachnida	Araneae	None	None	None	Araneae_02	16S	False
DL098	Animalia	Insecta	Coleoptera	Carabidae	Harpalus	None	Harpalus sp._01	COI	False
DL098	Animalia	Insecta	Coleoptera	Carabidae	Trechus	None	Trechus sp._1	16S	True	18S	Carabidae_01
DL098	Animalia	Insecta	Coleoptera	Tenebrionidae	Gonocephalum	None	Gonocephalum sp._01	16S	False
DL098	Animalia	Insecta	Diptera	Syrphidae	Episyrphus	Episyrphus balteatus	Episyrphus balteatus	18S	True	COI	Diptera_07
DL098	Animalia	Insecta	Diptera	Syrphidae	Paragus	Paragus quadrifasciatus	Paragus quadrifasciatus	COI	True	16S	Paragus sp._01
DL098	Animalia	Insecta	Hymenoptera	Formicidae	Camponotus	None	Camponotus sp._01	16S	False
DL098	Animalia	Insecta	Hymenoptera	Formicidae	None	None	Myrmicinae_04	16S	True	18S	Hymenoptera_02
DL098	Animalia	Insecta	Hymenoptera	None	None	None	Vespoidea_02	16S	False
DL098	Plantae	Magnoliopsida	Rosales	Rosaceae	Prunus	None	Prunus sp._01	18S	False
DL098	Plantae	Magnoliopsida	Solanales	Solanaceae	Solanum	Solanum nigra	Solanum nigra	18S	True	trnL	Solanum nigra
DL099	Animalia	Arachnida	Araneae	None	None	None	Araneae_02	COI	False
DL099	Animalia	Insecta	Embioptera	None	None	None	Embioptera_01	16S	False
DL099	Animalia	Insecta	Hymenoptera	Formicidae	Aphaenogaster	None	Aphaenogaster sp._1	16S	False
DL099	Animalia	Insecta	Hymenoptera	Formicidae	Camponotus	None	Camponotus sp._02	16S	True	18S	Hymenoptera_02
DL099	Animalia	Insecta	Hymenoptera	Formicidae	None	None	Myrmicinae_04	16S	True	18S	Aculeata_01
DL099	Animalia	Insecta	Lepidoptera	Geometridae	Idaea	Idaea cervantaria	Idaea cervantaria	COI	True	16S	Lepidoptera_02
DL099	Animalia	Insecta	Lepidoptera	Psychidae	Ptilocephala	None	Ptilocephala sp._01	COI	False
DL099	Plantae	Magnoliopsida	Rosales	Moraceae	Ficus	Ficus carica	Ficus carica	trnL	False
DL099	Plantae	Magnoliopsida	Rosales	Rosaceae	Prunus	None	Prunus sp._01	18S	True	trnL	Prunus sp._01
DL100	Animalia	Insecta	Coleoptera	Cerambycidae	Arhopalus	Arhopalus ferus	Arhopalus ferus	COI	False
DL100	Animalia	Insecta	Coleoptera	Melyridae	None	None	Melyridae_01	COI	False
DL100	Animalia	Insecta	Hymenoptera	Formicidae	None	None	Myrmicinae_04	16S	True	18S	Hymenoptera_02
DL100	Animalia	Insecta	Orthoptera	Tettigoniidae	Plactyleis	Plactyleis albounctata/affinis/intermedia	Plactyleis albounctata/affinis/intermedia	COI	False
DL100	Plantae	Magnoliopsida	Sapindales	Anacardiaceae	Pistacia	Pistacia terebinthus	Pistacia terebinthus	trnL	False
DL101	Animalia	Arachnida	Araneae	None	None	None	Araneae_09	COI	False
DL101	Animalia	Arachnida	Araneae	Salticidae	None	None	Salticidae_01	16S	True	COI	Salticidae_02
DL101	Animalia	Chilopoda	Scolopendromorpha	Scolopendridae	Scolopendra	Scolopendra cingulata	Scolopendra cingulata	COI	False
DL101	Animalia	Insecta	Hymenoptera	Formicidae	Aphaenogaster	Aphaenogaster subterranea	Aphaenogaster subterranea	16S	False
DL101	Animalia	Insecta	Hymenoptera	Formicidae	Camponotus	None	Camponotus sp._01	16S	False
DL101	Animalia	Insecta	Hymenoptera	Formicidae	None	None	Myrmicinae_01	16S	True	18S	Hymenoptera_02
DL101	Animalia	Insecta	Hymenoptera	Formicidae	None	None	Myrmicinae_02	16S	False
DL101	Animalia	Insecta	Hymenoptera	Formicidae	None	None	Myrmicinae_03	16S	False
DL101	Animalia	Insecta	Hymenoptera	Formicidae	None	None	Myrmicinae_06	16S	False
DL101	Animalia	Insecta	Hymenoptera	None	None	None	Vespoidea_02	16S	False
DL101	Animalia	Insecta	Lepidoptera	Geometridae	Idaea	Idaea cervantaria	Idaea cervantaria	COI	False
DL101	Animalia	Insecta	Lepidoptera	Pterophoridae	Emmelina	Emmelina monodactyla	Emmelina monodactyla	COI	False
DL102	Animalia	Insecta	Hemiptera	None	None	None	Hemiptera_01	16S	False
DL102	Animalia	Insecta	Hemiptera	Pentatomidae	None	None	Pentatomidae_01	16S	False
DL102	Animalia	Insecta	Hymenoptera	Formicidae	Aphaenogaster	Aphaenogaster subterranea	Aphaenogaster subterranea	16S	False
DL102	Animalia	Insecta	Hymenoptera	Formicidae	None	None	Myrmicinae_04	16S	False
DL102	Animalia	Insecta	Lepidoptera	Hesperiidae	Spialia	Spialia sertorius	Spialia sertorius	COI	True	16S	Ditrysia_01
DL103	Animalia	Insecta	Coleoptera	Tenebrionidae	None	None	Tenebrionidae_01	16S	False
DL103	Animalia	Insecta	Diptera	None	None	None	Diptera_17	COI	False
DL103	Animalia	Insecta	Hemiptera	Cicadellidae	None	None	Deltocephalinae_01	16S	True	COI	Cicadellidae_01
DL103	Animalia	Insecta	Hymenoptera	Formicidae	Camponotus	None	Camponotus sp._01	16S	False
DL103	Animalia	Insecta	Hymenoptera	Formicidae	None	None	Myrmicinae_02	16S	True	18S	Hymenoptera_02	COI	Hymenoptera_01
DL103	Animalia	Insecta	Hymenoptera	Formicidae	None	None	Myrmicinae_03	16S	False
DL103	Animalia	Insecta	Hymenoptera	None	None	None	Vespoidea_02	16S	False
DL103	Animalia	Insecta	Lepidoptera	Pterophoridae	Emmelina	Emmelina monodactyla	Emmelina monodactyla	COI	False
DL104	Animalia	Arachnida	Araneae	None	None	None	Araneae_11	COI	False
DL104	Animalia	Arachnida	Araneae	Salticidae	None	None	Salticidae_02	COI	False
DL104	Animalia	Arachnida	Trombidiformes	None	None	None	Trombidiformes_01	COI	False
DL104	Animalia	Insecta	Coleoptera	Tenebrionidae	None	None	Tenebrioninae_02	16S	False
DL104	Animalia	Insecta	Hymenoptera	Formicidae	Aphaenogaster	None	Aphaenogaster sp._1	16S	False
DL104	Animalia	Insecta	Hymenoptera	Formicidae	None	None	Myrmicinae_04	16S	True	18S	Hymenoptera_02
DL104	Animalia	Insecta	Hymenoptera	None	None	None	Vespoidea_02	16S	False
DL104	Animalia	Insecta	Hymenoptera	None	None	None	Vespoidea_07	16S	False
DL104	Animalia	Insecta	Lepidoptera	Geometridae	Idaea	Idaea elongaria	Idaea elongaria	COI	False
DL104	Animalia	Insecta	Lepidoptera	Pterophoridae	Emmelina	Emmelina monodactyla	Emmelina monodactyla	COI	False
DL105	Animalia	Insecta	Coleoptera	Tenebrionidae	None	None	Tenebrioninae_02	16S	False
DL105	Animalia	Insecta	Hemiptera	Pentatomidae	None	None	Pentatomidae_01	16S	False
DL105	Animalia	Insecta	Hymenoptera	None	None	None	Vespoidea_01	16S	False
DL105	Animalia	Insecta	Lepidoptera	Noctuidae	Amara	Anarta trifolii	Anarta trifolii	COI	False
DL105	Animalia	Insecta	Orthoptera	Tettigoniidae	Phaneroptera	Phaneroptera nana	Phaneroptera nana	COI	True	16S	Phaneroptera sp._02
DL105	Plantae	Magnoliopsida	Santalales	Santalaceae	Osyris	Osyris alba	Osyris alba	trnL	False
DL106	Animalia	Arachnida	Araneae	Agelenidae	None	None	Agelenidae_01	COI	False
DL106	Animalia	Arachnida	Araneae	None	None	None	Araneae_06	COI	False
DL106	Animalia	Insecta	Coleoptera	Staphylinidae	Ocypus	Ocypus ophtalmicus	Ocypus ophtalmicus	COI	False
DL106	Animalia	Insecta	Dermaptera	Forficulidae	Forficula	Forficula auricularia	Forficula auricularia	COI	False
DL106	Animalia	Insecta	Diptera	None	None	None	Diptera_07	COI	False
DL106	Animalia	Insecta	Diptera	None	None	None	Diptera_08	COI	False
DL106	Animalia	Insecta	Hemiptera	Pentatomidae	Piezodorus	Piezodorus lituratus	Piezodorus lituratus	COI	True	18S	Pentatomoidea_01
DL106	Animalia	Insecta	Hymenoptera	Formicidae	None	None	Myrmicinae_04	16S	True	18S	Hymenoptera_02
DL106	Animalia	Insecta	Lepidoptera	Noctuidae	Peridroma	Peridroma saucia	Peridroma saucia	COI	False
DL108	Animalia	Diplopoda	Julida	Julidae	None	None	Julidae_01	18S	True	COI	Julidae_01
DL108	Animalia	Insecta	Coleoptera	None	None	None	Cucujiformia_02	18S	False
DL108	Animalia	Insecta	Diptera	None	None	None	Diptera_08	COI	False
DL108	Animalia	Insecta	Lepidoptera	Nymphalidae	Maniola	Maniola jurtina	Maniola jurtina	COI	True	16S	Ditrysia_02
DL108	Animalia	Insecta	Lepidoptera	Nymphalidae	Melanargia	Melanargia occitanica	Melanargia occitanica	16S	False
DL108	Animalia	Malacostraca	Isopoda	Porcellionidae	None	None	Porcellionidae_01	18S	False
DL109	Animalia	Arachnida	Araneae	Salticidae	None	None	Salticidae_01	16S	True	COI	Salticidae_02
DL109	Animalia	Arachnida	Araneae	Salticidae	None	None	Salticidae_03	COI	False
DL109	Animalia	Insecta	Coleoptera	Cerambycidae	Agapanthia	Agapanthia cardui	Agapanthia cardui	16S	True	18S	Cucujiformia_01
DL109	Animalia	Insecta	Coleoptera	Chrysomelidae	Exosoma	Exosoma lusitanicum	Exosoma lusitanicum	16S	True	18S	Chrysomelidae_01	COI	Exosoma lusitanicum
DL109	Animalia	Insecta	Coleoptera	None	None	None	Coleoptera_01	16S	False
DL109	Animalia	Insecta	Coleoptera	Tenebrionidae	Heliotaurus	Heliotaurus ruficollis	Heliotaurus ruficollis	COI	True	16S	Tenebrionidae_02
DL109	Animalia	Insecta	Dermaptera	Forficulidae	Forficula	Forficula auricularia	Forficula auricularia	16S	False
DL109	Animalia	Insecta	Diptera	None	None	None	Diptera_08	COI	False
DL109	Animalia	Insecta	Diptera	None	None	None	Diptera_25	COI	False
DL109	Animalia	Insecta	Hemiptera	Cercopidae	Philaenus	Philaenus spumarius	Philaenus spumarius	16S	False
DL109	Animalia	Insecta	Hemiptera	None	None	None	Pentatomomorpha_05	16S	False
DL109	Animalia	Insecta	Lepidoptera	Erebidae	Eilema	Eilema caniola	Eilema caniola	COI	True	16S	Erebidae_01
DL109	Animalia	Insecta	Lepidoptera	Noctuidae	Peridroma	Peridroma saucia	Peridroma saucia	COI	False
DL109	Animalia	Malacostraca	Isopoda	Porcellionidae	None	None	Porcellionidae_01	18S	False
DL109	Plantae	Magnoliopsida	Rosales	Rosaceae	Prunus	None	Prunus sp._01	trnL	False
DL110	Animalia	Arachnida	Araneae	None	None	None	Entelegynae_02	18S	True	16S	Araneae_01
DL110	Animalia	Insecta	Coleoptera	Scarabaeidae	Tropinota	Tropinota hirta	Tropinota hirta	16S	True	18S	Scarabaeidae_01
DL110	Animalia	Insecta	Lepidoptera	Noctuidae	Agrotis	Agrotis segetum	Agrotis segetum	16S	True	18S	Lepidoptera_01	COI	Agrotis segetum
DL110	Animalia	Insecta	Lepidoptera	Noctuidae	Autographa	Autographa gamma	Autographa gamma	COI	True	16S	Obtectomera_01
DL110	Animalia	Insecta	Lepidoptera	Noctuidae	Ctenoplusia	None	Ctenoplusia sp._01	16S	False
DL110	Animalia	Insecta	Lepidoptera	Noctuidae	Cucullia	Cucullia calendulae	Cucullia calendulae	COI	False
DL111	Animalia	Diplopoda	Julida	Julidae	None	None	Julidae_01	18S	False
DL111	Animalia	Insecta	Archaeognatha	Machilidae	None	None	Machilidae_01	18S	True	16S	Machilidae_02
DL111	Animalia	Insecta	Coleoptera	None	None	None	Polyphaga_01	16S	False
DL111	Animalia	Insecta	Diptera	None	None	None	Diptera_03	COI	False
DL111	Animalia	Insecta	Diptera	None	None	None	Diptera_05	COI	False
DL111	Animalia	Insecta	Diptera	None	None	None	Diptera_07	COI	False
DL111	Animalia	Insecta	Lepidoptera	Geometridae	Scopula	Scopula asellaria	Scopula asellaria	COI	False
DL111	Animalia	Insecta	Lepidoptera	Noctuidae	Agrotis	Agrotis segetum	Agrotis segetum	16S	False
DL111	Animalia	Insecta	Lepidoptera	Noctuidae	Autographa	Autographa gamma	Autographa gamma	COI	False
DL111	Animalia	Insecta	Lepidoptera	Noctuidae	Peridroma	Peridroma saucia	Peridroma saucia	COI	False
DL111	Plantae	Magnoliopsida	Rosales	Rosaceae	Prunus	None	Prunus sp._01	18S	True	trnL	Prunus sp._01
DL112	Animalia	Arachnida	Araneae	Lycosidae	Hogna	Hogna radiata	Hogna radiata	16S	False
DL112	Animalia	Insecta	Coleoptera	Cerambycidae	Agapanthia	Agapanthia cardui	Agapanthia cardui	COI	True	16S	Agapanthia sp._01
DL112	Animalia	Insecta	Coleoptera	Cerambycidae	Stenopterus	Stenopterus ater	Stenopterus ater	COI	True	16S	Polyphaga_01
DL112	Animalia	Insecta	Coleoptera	None	None	None	Polyphaga_02	16S	False
DL112	Animalia	Insecta	Coleoptera	Tenebrionidae	Gonocephalum	None	Gonocephalum sp._01	16S	False
DL112	Animalia	Insecta	Hymenoptera	Formicidae	Aphaenogaster	Aphaenogaster subterranea	Aphaenogaster subterranea	16S	False
DL112	Animalia	Insecta	Hymenoptera	None	None	None	Apoidea_04	16S	False
DL112	Animalia	Insecta	Lepidoptera	Noctuidae	Agrotis	Agrotis segetum	Agrotis segetum	16S	True	COI	Agrotis segetum
DL112	Animalia	Insecta	Orthoptera	Acrididae	Chorthippus	Chorthippus jacobsi	Chorthippus jacobsi	16S	False
DL112	Animalia	Insecta	Orthoptera	Acrididae	Sphingonotus	Sphingonotus caerulans	Sphingonotus caerulans	16S	True	18S	Acrididae_01
DL112	Plantae	Magnoliopsida	Caryophyllales	Phytolaccaceae	Phytolacca	Phytolacca americana	Phytolacca americana	18S	False
DL112	Plantae	Magnoliopsida	Solanales	Solanaceae	Solanum	Solanum nigra	Solanum nigra	18S	True	trnL	Solanum nigra
DL114	Animalia	Arachnida	Araneae	Gnaphosidae	None	None	Gnaphosidae_01	16S	False
DL114	Animalia	Arachnida	Araneae	Philodromidae	Philodromus	Philodromus dispar	Philodromus dispar	16S	False
DL114	Animalia	Insecta	Coleoptera	Curculionidae	Rhinocyllus	Rhinocyllus conicus	Rhinocyllus conicus	18S	True	16S	Coleoptera_02
DL114	Animalia	Insecta	Coleoptera	Tenebrionidae	Gonocephalum	None	Gonocephalum sp._01	16S	True	18S	Cucujiformia_03
DL114	Animalia	Insecta	Hemiptera	Rhopalidae	None	None	Rhopalidae_01	16S	False
DL114	Animalia	Insecta	Hymenoptera	Formicidae	Aphaenogaster	None	Aphaenogaster sp._2	16S	False
DL114	Animalia	Insecta	Lepidoptera	Noctuidae	Agrotis	Agrotis segetum	Agrotis segetum	16S	False
DL114	Animalia	Insecta	Lepidoptera	None	None	None	Zygaenoidea_01	16S	False
DL114	Plantae	Magnoliopsida	Solanales	Solanaceae	Solanum	Solanum nigra	Solanum nigra	18S	True	trnL	Solanum nigra

## Sheet: Table S3
Table S3 - Frequency of occurrence and its difference between sexes (Δ ) and univariate tests from the Generalized Linear Models for Multivariate Abundance Data. A- OTU level B - family level; C- order level. Significant values are in bold.
A	OTU	Frequency of occurence (%)				deviance	p-value
		All (n = 93)	Female (n = 31)	Male (n = 62)	Δ
	Myrmicinae_04	38.7097	58.0645	29.0323	29.0323	7.27456	0.007
	Solanum nigra	34.4086	29.0323	37.0968	8.06452	0.604379	0.449
	Camponotus sp._01	26.8817	35.4839	22.5806	12.9032	1.70669	0.214
	Emmelina monodactyla	23.6559	25.8065	22.5806	3.22581	0.117926	0.74
	Aphaenogaster sp._1	17.2043	19.3548	16.129	3.22581	0.148715	0.75
	Prunus sp._01	17.2043	16.129	17.7419	1.6129	0.0380709	0.842
	Camponotus sp._02	15.0538	12.9032	16.129	3.22581	0.171864	0.697
	Schistocerca gregaria	13.9785	12.9032	14.5161	1.6129	0.0452213	0.833
	Calliptamus barbarus	12.9032	9.67742	14.5161	4.83871	0.449224	0.507
	Sphingonotus caerulans	10.7527	9.67742	11.2903	1.6129	0.0569113	0.836
	Vespoidea_02	10.7527	16.129	8.06452	8.06452	1.33002	0.275
	Pistacia terebinthus	9.67742	9.67742	9.67742	0	2.13163e-14	0.945
	Agrotis segetum	8.60215	6.45161	9.67742	3.22581	0.286107	0.634
	Aphaenogaster subterranea	8.60215	9.67742	8.06452	1.6129	0.067207	0.832
	Autographa gamma	8.60215	6.45161	9.67742	3.22581	0.286107	0.614
	Diptera_08	8.60215	9.67742	8.06452	1.6129	0.067207	0.853
	Porcellionidae_01	8.60215	3.22581	11.2903	8.06452	1.99109	0.201
	Diptera_07	7.52688	9.67742	6.45161	3.22581	0.298029	0.565
	Tenebrioninae_02	7.52688	6.45161	8.06452	1.6129	0.0791288	0.762
	Acrididae_01	6.45161	6.45161	6.45161	0	1.84741e-13	0.892
	Embioptera_01	6.45161	12.9032	3.22581	9.67742	2.98199	0.131
	Ficus carica	6.45161	12.9032	3.22581	9.67742	2.98199	0.127
	Gonocephalum sp._01	6.45161	0	9.67742	9.67742	5.07016	0.022
	Harpalus sp._01	6.45161	6.45161	6.45161	0	-1.35003e-13	0.999
	Orthoptera_02	6.45161	6.45161	6.45161	0	-1.20792e-13	0.997
	Salticidae_02	6.45161	9.67742	4.83871	4.83871	0.758727	0.419
	Anarta trifolii	5.37634	6.45161	4.83871	1.6129	0.102816	0.77
	Forficula auricularia	5.37634	6.45161	4.83871	1.6129	0.102816	0.807
	Malachiidae_01	5.37634	3.22581	6.45161	3.22581	0.459564	0.551
	Melyridae_01	5.37634	9.67742	3.22581	6.45161	1.57504	0.282
	Polistes dominula	5.37634	6.45161	4.83871	1.6129	0.102816	0.752
	Tenebrionidae_01	5.37634	3.22581	6.45161	3.22581	0.459564	0.543
	Amara aenea	4.30108	3.22581	4.83871	1.6129	0.136942	0.746
	Cecidomyiidae_02	4.30108	3.22581	4.83871	1.6129	0.136942	0.731
	Culex pipiens	4.30108	6.45161	3.22581	3.22581	0.49369	0.477
	Diptera_01	4.30108	6.45161	3.22581	3.22581	0.49369	0.501
	Fannia sp._01	4.30108	3.22581	4.83871	1.6129	0.136942	0.772
	Graphosoma lineatum	4.30108	0	6.45161	6.45161	3.3329	0.093
	Idaea cervantaria	4.30108	6.45161	3.22581	3.22581	0.49369	0.465
	Julidae_01	4.30108	0	6.45161	6.45161	3.3329	0.069
	Myrmicinae_03	4.30108	9.67742	1.6129	8.06452	3.04574	0.129
	Proformica sp._02	4.30108	6.45161	3.22581	3.22581	0.49369	0.503
	Trechus sp._1	4.30108	6.45161	3.22581	3.22581	0.49369	0.497
	Vespoidea_01	4.30108	6.45161	3.22581	3.22581	0.49369	0.518
	Agapanthia cardui	3.22581	0	4.83871	4.83871	2.48246	0.136
	Agelenidae_01	3.22581	6.45161	1.6129	4.83871	1.43658	0.381
	Araneae_02	3.22581	3.22581	3.22581	0	-1.42109e-14	0.916
	Callilepis sp._01	3.22581	9.67742	0	9.67742	6.79389	0.012
	Carabidae_01	3.22581	0	4.83871	4.83871	2.48246	0.128
	Cecidomyiidae_01	3.22581	0	4.83871	4.83871	2.48246	0.132
	Cercopidae_01	3.22581	0	4.83871	4.83871	2.48246	0.151
	Chorthippus jacobsi	3.22581	3.22581	3.22581	0	-2.13163e-14	0.905
	Cicada barbara	3.22581	3.22581	3.22581	0	-1.06581e-14	0.894
	Curculionidae_01	3.22581	0	4.83871	4.83871	2.48246	0.125
	Diptera_17	3.22581	6.45161	1.6129	4.83871	1.43658	0.358
	Helicoverpa armigera	3.22581	3.22581	3.22581	0	-6.03961e-14	0.969
	Lepidoptera_01	3.22581	6.45161	1.6129	4.83871	1.43658	0.389
	Mantidae_01	3.22581	6.45161	1.6129	4.83871	1.43658	0.383
	Myrmicinae_02	3.22581	6.45161	1.6129	4.83871	1.43658	0.411
	Myrmicinae_05	3.22581	3.22581	3.22581	0	-7.81597e-14	0.99
	Oedipoda caerulescens	3.22581	3.22581	3.22581	0	-6.03961e-14	0.965
	Pentatomidae_01	3.22581	9.67742	0	9.67742	6.79389	0.009
	Pentatomoidea_01	3.22581	3.22581	3.22581	0	-1.42109e-14	0.908
	Peridroma saucia	3.22581	3.22581	3.22581	0	-1.06581e-14	0.897
	Phaneroptera nana	3.22581	6.45161	1.6129	4.83871	1.43658	0.367
	Phytolacca americana	3.22581	0	4.83871	4.83871	2.48246	0.156
	Polyphaga_01	3.22581	3.22581	3.22581	0	-2.4869e-14	0.917
	Pompilidae_01	3.22581	3.22581	3.22581	0	-1.77636e-14	0.906
	Protaetia sp._01	3.22581	3.22581	3.22581	0	-7.10543e-14	0.978
	Rosa sp._01	3.22581	3.22581	3.22581	0	-8.17124e-14	0.997
	Salticidae_01	3.22581	3.22581	3.22581	0	-4.9738e-14	0.963
	Stenopterus ater	3.22581	3.22581	3.22581	0	-2.13163e-14	0.918
	Uresiphita gilvata	3.22581	0	4.83871	4.83871	2.48246	0.152
	Aculeata_02	2.15054	3.22581	1.6129	1.6129	0.241071	0.709
	Ameles_01	2.15054	6.45161	0	6.45161	4.4829	0.03
	Anyphaenidae_01	2.15054	6.45161	0	6.45161	4.4829	0.025
	Apidae_01	2.15054	0	3.22581	3.22581	1.6437	0.333
	Araneae_01	2.15054	0	3.22581	3.22581	1.6437	0.336
	Cecidomyiidae_03	2.15054	0	3.22581	3.22581	1.6437	0.298
	Cicadellidae_01	2.15054	0	3.22581	3.22581	1.6437	0.303
	Cucujiformia_04	2.15054	0	3.22581	3.22581	1.6437	0.289
	Dionycha_02	2.15054	3.22581	1.6129	1.6129	0.241071	0.624
	Diptera_03	2.15054	3.22581	1.6129	1.6129	0.241071	0.631
	Diptera_04	2.15054	3.22581	1.6129	1.6129	0.241071	0.687
	Diptera_12	2.15054	0	3.22581	3.22581	1.6437	0.336
	Diptera_14	2.15054	0	3.22581	3.22581	1.6437	0.344
	Eilema caniola	2.15054	0	3.22581	3.22581	1.6437	0.22
	Episyrphus balteatus	2.15054	0	3.22581	3.22581	1.6437	0.232
	Eumodicogryllus bordigalensis	2.15054	3.22581	1.6129	1.6129	0.241071	0.679
	Formicinae_01	2.15054	3.22581	1.6129	1.6129	0.241071	0.73
	Formicini_01	2.15054	3.22581	1.6129	1.6129	0.241071	0.73
	Gnaphosidae_01	2.15054	0	3.22581	3.22581	1.6437	0.228
	Gryllinae_01	2.15054	6.45161	0	6.45161	4.4829	0.04
	Halictinae_01	2.15054	0	3.22581	3.22581	1.6437	0.284
	Heliotaurus ruficollis	2.15054	0	3.22581	3.22581	1.6437	0.245
	Hogna radiata	2.15054	0	3.22581	3.22581	1.6437	0.236
	Holcostethus sp._01	2.15054	6.45161	0	6.45161	4.4829	0.037
	Idaea degeneraria	2.15054	0	3.22581	3.22581	1.6437	0.287
	Lepidoptera_07	2.15054	3.22581	1.6129	1.6129	0.241071	0.664
	Loboptera decipiens	2.15054	0	3.22581	3.22581	1.6437	0.306
	Machilidae_02	2.15054	3.22581	1.6129	1.6129	0.241071	0.608
	Myrmeleon inconspicuus	2.15054	3.22581	1.6129	1.6129	0.241071	0.731
	Myrmicinae_01	2.15054	3.22581	1.6129	1.6129	0.241071	0.668
	Nysius graminicola	2.15054	0	3.22581	3.22581	1.6437	0.301
	Oedemeridae_01	2.15054	0	3.22581	3.22581	1.6437	0.333
	Osyris alba	2.15054	6.45161	0	6.45161	4.4829	0.021
	Penetretus rufipennis	2.15054	0	3.22581	3.22581	1.6437	0.33
	Philodromus dispar	2.15054	3.22581	1.6129	1.6129	0.241071	0.715
	Plactyleis albounctata/affinis/intermedia	2.15054	6.45161	0	6.45161	4.4829	0.017
	Polyphaga_02	2.15054	0	3.22581	3.22581	1.6437	0.217
	Proformica sp._01	2.15054	0	3.22581	3.22581	1.6437	0.333
	Psychodidae_01	2.15054	0	3.22581	3.22581	1.6437	0.347
	Sphingonotus sp._1	2.15054	3.22581	1.6129	1.6129	0.241071	0.675
	Acontia lucida	1.07527	3.22581	0	3.22581	2.21892	0.19
	Acrididae_02	1.07527	0	1.6129	1.6129	0.816293	0.378
	Acrididae_04	1.07527	0	1.6129	1.6129	0.816293	0.34
	Acrididae_05	1.07527	0	1.6129	1.6129	0.816293	0.34
	Acrididae_06	1.07527	0	1.6129	1.6129	0.816293	0.34
	Acrididae_08	1.07527	0	1.6129	1.6129	0.816293	0.413
	Acridoidea_01	1.07527	0	1.6129	1.6129	0.816293	0.34
	Acrotylus insubricus	1.07527	0	1.6129	1.6129	0.816293	0.51
	Aculeata_01	1.07527	0	1.6129	1.6129	0.816293	0.409
	Agonopterix yeatiana	1.07527	0	1.6129	1.6129	0.816293	0.456
	Agrotis trux	1.07527	0	1.6129	1.6129	0.816293	0.426
	Aleyrodidae_01	1.07527	3.22581	0	3.22581	2.21892	0.141
	Andrena sp._01	1.07527	0	1.6129	1.6129	0.816293	0.409
	Anthomyiidae_01	1.07527	0	1.6129	1.6129	0.816293	0.413
	Aphaenogaster sp._2	1.07527	0	1.6129	1.6129	0.816293	0.251
	Aphididae_01	1.07527	0	1.6129	1.6129	0.816293	0.32
	Aphidoidea_01	1.07527	0	1.6129	1.6129	0.816293	0.331
	Apidae_03	1.07527	3.22581	0	3.22581	2.21892	0.126
	Apoidea_01	1.07527	0	1.6129	1.6129	0.816293	0.452
	Apoidea_02	1.07527	0	1.6129	1.6129	0.816293	0.452
	Apoidea_03	1.07527	3.22581	0	3.22581	2.21892	0.155
	Apoidea_04	1.07527	0	1.6129	1.6129	0.816293	0.265
	Araneae_06	1.07527	3.22581	0	3.22581	2.21892	0.068
	Araneae_09	1.07527	3.22581	0	3.22581	2.21892	0.067
	Araneae_11	1.07527	0	1.6129	1.6129	0.816293	0.321
	Arctosa villica	1.07527	3.22581	0	3.22581	2.21892	0.128
	Arhopalus ferus	1.07527	3.22581	0	3.22581	2.21892	0.051
	Armadillo officinalis	1.07527	0	1.6129	1.6129	0.816293	0.333
	Biston betularia	1.07527	0	1.6129	1.6129	0.816293	0.389
	Bombus sp._1	1.07527	3.22581	0	3.22581	2.21892	0.165
	Braconidae_01	1.07527	0	1.6129	1.6129	0.816293	0.424
	Calophasia platyptera	1.07527	0	1.6129	1.6129	0.816293	0.413
	Carabidae_02	1.07527	3.22581	0	3.22581	2.21892	0.131
	Carpocoris mediterraneus	1.07527	3.22581	0	3.22581	2.21892	0.165
	Cecidomyiidae_05	1.07527	0	1.6129	1.6129	0.816293	0.307
	Cecidomyiinae_01	1.07527	0	1.6129	1.6129	0.816293	0.343
	Chironomidae_01	1.07527	0	1.6129	1.6129	0.816293	0.307
	Chironomidae_02	1.07527	0	1.6129	1.6129	0.816293	0.424
	Chironomidae_03	1.07527	0	1.6129	1.6129	0.816293	0.504
	Chrysomelidae_01	1.07527	3.22581	0	3.22581	2.21892	0.143
	Chrysomelidae_02	1.07527	0	1.6129	1.6129	0.816293	0.424
	Chrysoperla lucasina/agilis/carnea	1.07527	0	1.6129	1.6129	0.816293	0.421
	Chrysopidae_01	1.07527	0	1.6129	1.6129	0.816293	0.333
	Coleophora pennella	1.07527	0	1.6129	1.6129	0.816293	0.341
	Coleoptera_01	1.07527	0	1.6129	1.6129	0.816293	0.266
	Coleoptera_02	1.07527	0	1.6129	1.6129	0.816293	0.341
	Coscinia cribaria	1.07527	3.22581	0	3.22581	2.21892	0.125
	Cricotopus sylvestris	1.07527	0	1.6129	1.6129	0.816293	0.331
	Crocidosema plebejana	1.07527	3.22581	0	3.22581	2.21892	0.095
	Cryphia muralis	1.07527	0	1.6129	1.6129	0.816293	0.52
	Ctenoplusia sp._01	1.07527	3.22581	0	3.22581	2.21892	0.056
	Cucujiformia_02	1.07527	0	1.6129	1.6129	0.816293	0.279
	Cucujiformia_03	1.07527	0	1.6129	1.6129	0.816293	0.456
	Cucullia calendulae	1.07527	3.22581	0	3.22581	2.21892	0.056
	Dasytes sp._01	1.07527	0	1.6129	1.6129	0.816293	0.342
	Deltocephalinae_01	1.07527	3.22581	0	3.22581	2.21892	0.071
	Deraeocoris serenus	1.07527	0	1.6129	1.6129	0.816293	0.378
	Dichomeris helianthemi	1.07527	0	1.6129	1.6129	0.816293	0.495
	Dionycha_04	1.07527	0	1.6129	1.6129	0.816293	0.419
	Diptera_05	1.07527	0	1.6129	1.6129	0.816293	0.285
	Diptera_09	1.07527	0	1.6129	1.6129	0.816293	0.419
	Diptera_10	1.07527	0	1.6129	1.6129	0.816293	0.504
	Diptera_11	1.07527	3.22581	0	3.22581	2.21892	0.152
	Diptera_16	1.07527	0	1.6129	1.6129	0.816293	0.421
	Diptera_18	1.07527	3.22581	0	3.22581	2.21892	0.101
	Diptera_20	1.07527	3.22581	0	3.22581	2.21892	0.101
	Diptera_25	1.07527	0	1.6129	1.6129	0.816293	0.266
	Endrosis sarcitrella	1.07527	3.22581	0	3.22581	2.21892	0.095
	Entelegynae_02	1.07527	3.22581	0	3.22581	2.21892	0.056
	Epidola stigma	1.07527	0	1.6129	1.6129	0.816293	0.417
	Erebidae_01	1.07527	0	1.6129	1.6129	0.816293	0.442
	Euchorthippus unicolor	1.07527	0	1.6129	1.6129	0.816293	0.424
	Eurydema maracandica	1.07527	3.22581	0	3.22581	2.21892	0.096
	Exosoma lusitanicum	1.07527	0	1.6129	1.6129	0.816293	0.266
	Filistata insidiatrix	1.07527	0	1.6129	1.6129	0.816293	0.417
	Filistatidae_01	1.07527	0	1.6129	1.6129	0.816293	0.344
	Formica frontalis/sanguinea	1.07527	0	1.6129	1.6129	0.816293	0.389
	Formicidae_01	1.07527	0	1.6129	1.6129	0.816293	0.409
	Formicinae_02	1.07527	0	1.6129	1.6129	0.816293	0.452
	Formicinae_03	1.07527	3.22581	0	3.22581	2.21892	0.114
	Formicinae_04	1.07527	0	1.6129	1.6129	0.816293	0.366
	Formicini_02	1.07527	0	1.6129	1.6129	0.816293	0.456
	Geometridae_01	1.07527	0	1.6129	1.6129	0.816293	0.413
	Gomphocerinae_02	1.07527	0	1.6129	1.6129	0.816293	0.424
	Graphosoma sp._02	1.07527	3.22581	0	3.22581	2.21892	0.105
	Gryllidae_01	1.07527	0	1.6129	1.6129	0.816293	0.373
	Gryllinae_02	1.07527	3.22581	0	3.22581	2.21892	0.19
	Grylloidea_02	1.07527	0	1.6129	1.6129	0.816293	0.388
	Halictinae_02	1.07527	3.22581	0	3.22581	2.21892	0.105
	Halictinae_03	1.07527	3.22581	0	3.22581	2.21892	0.143
	Halictini_01	1.07527	3.22581	0	3.22581	2.21892	0.165
	Halictus scabiosae	1.07527	3.22581	0	3.22581	2.21892	0.105
	Haplodrassus sp._01	1.07527	3.22581	0	3.22581	2.21892	0.071
	Haplodrassus sp._02	1.07527	0	1.6129	1.6129	0.816293	0.413
	Heliophanus sp._1	1.07527	0	1.6129	1.6129	0.816293	0.452
	Hellinsia pectodactylus	1.07527	0	1.6129	1.6129	0.816293	0.413
	Hemerobiidae_01	1.07527	0	1.6129	1.6129	0.816293	0.489
	Hemiptera_01	1.07527	3.22581	0	3.22581	2.21892	0.058
	Hemiptera_02	1.07527	0	1.6129	1.6129	0.816293	0.51
	Hoplodrina ambigua	1.07527	3.22581	0	3.22581	2.21892	0.101
	Hymenoplia galaica	1.07527	0	1.6129	1.6129	0.816293	0.413
	Hymenoptera_01	1.07527	0	1.6129	1.6129	0.816293	0.305
	Hymenoptera_02	1.07527	0	1.6129	1.6129	0.816293	0.373
	Hymenoptera_03	1.07527	0	1.6129	1.6129	0.816293	0.495
	Idaea consanguiberica	1.07527	3.22581	0	3.22581	2.21892	0.131
	Idaea elongaria	1.07527	0	1.6129	1.6129	0.816293	0.321
	Idaea obsoletaria	1.07527	0	1.6129	1.6129	0.816293	0.452
	Iphiclides podalirius	1.07527	3.22581	0	3.22581	2.21892	0.071
	Iris oratoria	1.07527	3.22581	0	3.22581	2.21892	0.19
	Isopoda_01	1.07527	0	1.6129	1.6129	0.816293	0.419
	Julidae_02	1.07527	0	1.6129	1.6129	0.816293	0.419
	Lagria_01	1.07527	0	1.6129	1.6129	0.816293	0.413
	Lepidoptera_04	1.07527	0	1.6129	1.6129	0.816293	0.456
	Lepismatidae_01	1.07527	0	1.6129	1.6129	0.816293	0.417
	Leptinotarsa decemlineata	1.07527	3.22581	0	3.22581	2.21892	0.114
	Liorhyssus hyalinus	1.07527	0	1.6129	1.6129	0.816293	0.283
	Liorhyssus sp._01	1.07527	3.22581	0	3.22581	2.21892	0.165
	Lithobiomorpha_01	1.07527	0	1.6129	1.6129	0.816293	0.333
	Lonicera sp._01	1.07527	0	1.6129	1.6129	0.816293	0.368
	Lycosidae_02	1.07527	3.22581	0	3.22581	2.21892	0.096
	Lythria sanguinaria	1.07527	0	1.6129	1.6129	0.816293	0.459
	Machilidae_01	1.07527	0	1.6129	1.6129	0.816293	0.285
	Maniola jurtina	1.07527	0	1.6129	1.6129	0.816293	0.279
	Mantis religiosa	1.07527	0	1.6129	1.6129	0.816293	0.481
	Mantodea_01	1.07527	0	1.6129	1.6129	0.816293	0.344
	Melanargia occitanica	1.07527	0	1.6129	1.6129	0.816293	0.279
	Melolonthinae_01	1.07527	0	1.6129	1.6129	0.816293	0.461
	Melyridae_02	1.07527	3.22581	0	3.22581	2.21892	0.125
	Mompha subbistrigella	1.07527	3.22581	0	3.22581	2.21892	0.105
	Morphacris fasciata	1.07527	0	1.6129	1.6129	0.816293	0.389
	Musca domestica	1.07527	0	1.6129	1.6129	0.816293	0.307
	Muscidae_01	1.07527	0	1.6129	1.6129	0.816293	0.322
	Myrmeleontidae_01	1.07527	0	1.6129	1.6129	0.816293	0.442
	Myrmeleontidae_02	1.07527	0	1.6129	1.6129	0.816293	0.489
	Myrmicinae_06	1.07527	3.22581	0	3.22581	2.21892	0.067
	Mythimna l-album	1.07527	0	1.6129	1.6129	0.816293	0.412
	Noctua pronuba/janthe	1.07527	0	1.6129	1.6129	0.816293	0.459
	Noctuidae_01	1.07527	3.22581	0	3.22581	2.21892	0.19
	Nycteola revayana	1.07527	0	1.6129	1.6129	0.816293	0.495
	Obtectomera_03	1.07527	3.22581	0	3.22581	2.21892	0.155
	Ocypus ophtalmicus	1.07527	3.22581	0	3.22581	2.21892	0.068
	Odontoscelis fuliginosa	1.07527	0	1.6129	1.6129	0.816293	0.283
	Oecanthus pellucens	1.07527	0	1.6129	1.6129	0.816293	0.37
	Oedipodinae_01	1.07527	0	1.6129	1.6129	0.816293	0.413
	Osmia sp._01	1.07527	0	1.6129	1.6129	0.816293	0.389
	Oxybia transversella	1.07527	0	1.6129	1.6129	0.816293	0.452
	Pachybrachis azureus	1.07527	0	1.6129	1.6129	0.816293	0.413
	Pachybrachis suffrianii	1.07527	0	1.6129	1.6129	0.816293	0.413
	Pachycnemia tibiaria	1.07527	0	1.6129	1.6129	0.816293	0.456
	Palpita vitrealis	1.07527	0	1.6129	1.6129	0.816293	0.307
	Paragus quadrifasciatus	1.07527	0	1.6129	1.6129	0.816293	0.292
	Pempelia palumbella	1.07527	0	1.6129	1.6129	0.816293	0.456
	Pentatomidae_02	1.07527	3.22581	0	3.22581	2.21892	0.108
	Pentatomidae_03	1.07527	3.22581	0	3.22581	2.21892	0.101
	Pentatomidae_04	1.07527	0	1.6129	1.6129	0.816293	0.442
	Pentatomomorpha_01	1.07527	0	1.6129	1.6129	0.816293	0.451
	Pentatomomorpha_05	1.07527	0	1.6129	1.6129	0.816293	0.266
	Phasia sp._01	1.07527	0	1.6129	1.6129	0.816293	0.322
	Phasmatodea_01	1.07527	0	1.6129	1.6129	0.816293	0.344
	Philaenus spumarius	1.07527	0	1.6129	1.6129	0.816293	0.266
	Phlogophora meticulosa	1.07527	0	1.6129	1.6129	0.816293	0.459
	Piezodorus lituratus	1.07527	3.22581	0	3.22581	2.21892	0.068
	Pimelia sp._01	1.07527	0	1.6129	1.6129	0.816293	0.419
	Platygastridae_01	1.07527	3.22581	0	3.22581	2.21892	0.165
	Pleurota honorella	1.07527	0	1.6129	1.6129	0.816293	0.442
	Polyphaga_05	1.07527	0	1.6129	1.6129	0.816293	0.413
	Pompilidae_02	1.07527	3.22581	0	3.22581	2.21892	0.108
	Porcellio scaber	1.07527	3.22581	0	3.22581	2.21892	0.152
	Porcellionides sexfasciatus	1.07527	0	1.6129	1.6129	0.816293	0.344
	Psocomorpha_01	1.07527	3.22581	0	3.22581	2.21892	0.108
	Psychoda sp._01	1.07527	0	1.6129	1.6129	0.816293	0.452
	Psychoda sp._02	1.07527	0	1.6129	1.6129	0.816293	0.459
	Ptilocephala sp._01	1.07527	3.22581	0	3.22581	2.21892	0.068
	Pyronia cecilia	1.07527	0	1.6129	1.6129	0.816293	0.344
	Recoropha canteneri	1.07527	0	1.6129	1.6129	0.816293	0.409
	Reticulitermes grassei	1.07527	0	1.6129	1.6129	0.816293	0.461
	Rhamnaceae_01	1.07527	3.22581	0	3.22581	2.21892	0.095
	Rhamnus sp._01	1.07527	0	1.6129	1.6129	0.816293	0.331
	Rhinocyllus conicus	1.07527	0	1.6129	1.6129	0.816293	0.251
	Rhopalidae_01	1.07527	0	1.6129	1.6129	0.816293	0.251
	Rhopalidae_02	1.07527	0	1.6129	1.6129	0.816293	0.459
	Rosales_01	1.07527	0	1.6129	1.6129	0.816293	0.456
	Salticidae_03	1.07527	0	1.6129	1.6129	0.816293	0.266
	Salticidae_05	1.07527	0	1.6129	1.6129	0.816293	0.452
	Scarabaeidae_01	1.07527	3.22581	0	3.22581	2.21892	0.095
	Scarabaeidae_02	1.07527	0	1.6129	1.6129	0.816293	0.426
	Sciaroidea_01	1.07527	0	1.6129	1.6129	0.816293	0.343
	Scolopendra cingulata	1.07527	3.22581	0	3.22581	2.21892	0.067
	Scopula asellaria	1.07527	0	1.6129	1.6129	0.816293	0.285
	Scopula marginepunctata	1.07527	0	1.6129	1.6129	0.816293	0.456
	Scutelleridae_01	1.07527	3.22581	0	3.22581	2.21892	0.155
	Scutelleridae_02	1.07527	0	1.6129	1.6129	0.816293	0.459
	Selamia reticulata	1.07527	3.22581	0	3.22581	2.21892	0.131
	Sphenoptera sp._01	1.07527	0	1.6129	1.6129	0.816293	0.438
	Spialia sertorius	1.07527	3.22581	0	3.22581	2.21892	0.058
	Spilostethus pandurus	1.07527	0	1.6129	1.6129	0.816293	0.459
	Squamata_01	1.07527	0	1.6129	1.6129	0.816293	0.52
	Squamata_02	1.07527	3.22581	0	3.22581	2.21892	0.153
	Squamata_03	1.07527	3.22581	0	3.22581	2.21892	0.153
	Strophosoma melanogrammum	1.07527	0	1.6129	1.6129	0.816293	0.343
	Takecallis arundinariae	1.07527	0	1.6129	1.6129	0.816293	0.366
	Tenebrionidae_03	1.07527	3.22581	0	3.22581	2.21892	0.171
	Tenebrionidae_04	1.07527	0	1.6129	1.6129	0.816293	0.421
	Tenebrioninae_01	1.07527	0	1.6129	1.6129	0.816293	0.412
	Tenthredinidae_01	1.07527	0	1.6129	1.6129	0.816293	0.389
	Tenthredopsis sp._01	1.07527	0	1.6129	1.6129	0.816293	0.412
	Tentyria schaumii	1.07527	0	1.6129	1.6129	0.816293	0.48
	Tentyria sp._01	1.07527	0	1.6129	1.6129	0.816293	0.504
	Tetriginae_01	1.07527	0	1.6129	1.6129	0.816293	0.456
	Thanatus vulgaris	1.07527	3.22581	0	3.22581	2.21892	0.19
	Thaumetopoea pityocampa	1.07527	3.22581	0	3.22581	2.21892	0.101
	Tipula oleraceae	1.07527	3.22581	0	3.22581	2.21892	0.105
	Trithemis kirbyi	1.07527	0	1.6129	1.6129	0.816293	0.484
	Trombidiformes_01	1.07527	0	1.6129	1.6129	0.816293	0.321
	Tropinota hirta	1.07527	3.22581	0	3.22581	2.21892	0.056
	Tyta luctuosa	1.07527	0	1.6129	1.6129	0.816293	0.409
	Udea ferrugalis	1.07527	3.22581	0	3.22581	2.21892	0.108
	Vespoidea_03	1.07527	3.22581	0	3.22581	2.21892	0.165
	Vespoidea_04	1.07527	3.22581	0	3.22581	2.21892	0.152
	Vespoidea_05	1.07527	3.22581	0	3.22581	2.21892	0.152
	Vespoidea_06	1.07527	3.22581	0	3.22581	2.21892	0.152
	Vespoidea_07	1.07527	0	1.6129	1.6129	0.816293	0.321
	Zodarion styliferum	1.07527	0	1.6129	1.6129	0.816293	0.368
	Zygaenoidea_01	1.07527	0	1.6129	1.6129	0.816293	0.251
	Zygentoma_01	1.07527	0	1.6129	1.6129	0.816293	0.32
B	Family	Frequency of occurence (%)				deviance	p-value
		All (n = 92)	Female (n = 31)	Male (n = 61)	Δ
	Formicidae	76.087	90.3226	68.8525	21.4701	5.82813	0.019
	Acrididae	42.3913	38.7097	44.2623	5.55262	0.260676	0.668
	Solanaceae	34.7826	29.0323	37.7049	8.67266	0.692027	0.413
	Noctuidae	30.4348	22.5806	34.4262	11.8456	1.40442	0.267
	Tenebrionidae	28.2609	12.9032	36.0656	23.1623	5.94906	0.021
	Pterophoridae	25	25.8065	24.5902	1.21629	0.0161616	0.909
	Rosaceae	18.4783	16.129	19.6721	3.5431	0.174357	0.693
	Pentatomidae	16.3043	32.2581	8.19672	24.0613	8.24315	0.007
	Geometridae	15.2174	9.67742	18.0328	8.35537	1.18622	0.302
	Carabidae	13.0435	9.67742	14.7541	5.07668	0.487774	0.516
	Salticidae	10.8696	12.9032	9.83607	3.06716	0.194931	0.715
	Porcellionidae	9.78261	6.45161	11.4754	5.0238	0.626463	0.418
	Anacardiaceae	9.78261	9.67742	9.83607	0.158646	0.000587092	0.953
	Cecidomyiidae	7.6087	3.22581	9.83607	6.61026	1.46143	0.263
	Gnaphosidae	7.6087	12.9032	4.91803	7.98519	1.75043	0.202
	Melyridae	7.6087	12.9032	4.91803	7.98519	1.75043	0.236
	Cerambycidae	6.52174	6.45161	6.55738	0.105764	0.000377767	0.903
	Halictidae	6.52174	12.9032	3.27869	9.62454	2.91398	0.16
	Moraceae	6.52174	12.9032	3.27869	9.62454	2.91398	0.14
	Curculionidae	5.43478	0	8.19672	8.19672	4.2538	0.072
	Julidae	5.43478	0	8.19672	8.19672	4.2538	0.07
	Crambidae	5.43478	3.22581	6.55738	3.33157	0.482931	0.482
	Malachiidae	5.43478	3.22581	6.55738	3.33157	0.482931	0.471
	Chrysomelidae	5.43478	6.45161	4.91803	1.53358	0.0916981	0.737
	Forficulidae	5.43478	6.45161	4.91803	1.53358	0.0916981	0.78
	Gryllidae	5.43478	6.45161	4.91803	1.53358	0.0916981	0.777
	Vespidae	5.43478	6.45161	4.91803	1.53358	0.0916981	0.766
	Tettigoniidae	5.43478	12.9032	1.63934	11.2639	4.79978	0.044
	Cercopidae	4.34783	0	6.55738	6.55738	3.37899	0.096
	Chironomidae	4.34783	0	6.55738	6.55738	3.37899	0.104
	Psychodidae	4.34783	0	6.55738	6.55738	3.37899	0.107
	Erebidae	4.34783	3.22581	4.91803	1.69223	0.148552	0.763
	Fannidae	4.34783	3.22581	4.91803	1.69223	0.148552	0.755
	Myrmeleontidae	4.34783	3.22581	4.91803	1.69223	0.148552	0.751
	Rhopalidae	4.34783	3.22581	4.91803	1.69223	0.148552	0.738
	Apidae	4.34783	6.45161	3.27869	3.17292	0.4714	0.566
	Culicidae	4.34783	6.45161	3.27869	3.17292	0.4714	0.574
	Lycosidae	4.34783	6.45161	3.27869	3.17292	0.4714	0.536
	Mantidae	4.34783	6.45161	3.27869	3.17292	0.4714	0.57
	Pompilidae	4.34783	6.45161	3.27869	3.17292	0.4714	0.599
	Scarabaeidae	4.34783	6.45161	3.27869	3.17292	0.4714	0.538
	Lygaeidae	3.26087	0	4.91803	4.91803	2.51654	0.155
	Phytolaccaceae	3.26087	0	4.91803	4.91803	2.51654	0.171
	Cicadellidae	3.26087	3.22581	3.27869	0.0528821	0.000182528	0.93
	Cicadidae	3.26087	3.22581	3.27869	0.0528821	0.000182528	0.919
	Machilidae	3.26087	3.22581	3.27869	0.0528821	0.000182528	0.902
	Scarabaeoidea	3.26087	3.22581	3.27869	0.0528821	0.000182528	0.92
	Scutelleridae	3.26087	3.22581	3.27869	0.0528821	0.000182528	0.936
	Agelenidae	3.26087	6.45161	1.63934	4.81227	1.40343	0.374
	Aphididae	2.17391	0	3.27869	3.27869	1.6661	0.262
	Blattellidae	2.17391	0	3.27869	3.27869	1.6661	0.237
	Chrysopidae	2.17391	0	3.27869	3.27869	1.6661	0.281
	Filistatidae	2.17391	0	3.27869	3.27869	1.6661	0.245
	Gelechiidae	2.17391	0	3.27869	3.27869	1.6661	0.319
	Muscidae	2.17391	0	3.27869	3.27869	1.6661	0.288
	Nymphalidae	2.17391	0	3.27869	3.27869	1.6661	0.246
	Oedemeridae	2.17391	0	3.27869	3.27869	1.6661	0.327
	Pyralidae	2.17391	0	3.27869	3.27869	1.6661	0.343
	Syrphidae	2.17391	0	3.27869	3.27869	1.6661	0.222
	Tenthredinidae	2.17391	0	3.27869	3.27869	1.6661	0.221
	Oecophoridae	2.17391	3.22581	1.63934	1.58646	0.230141	0.688
	Philodromidae	2.17391	3.22581	1.63934	1.58646	0.230141	0.637
	Rhamnaceae	2.17391	3.22581	1.63934	1.58646	0.230141	0.675
	Zodariidae	2.17391	3.22581	1.63934	1.58646	0.230141	0.673
	Anyphaenidae	2.17391	6.45161	0	6.45161	4.43919	0.04
	Santalaceae	2.17391	6.45161	0	6.45161	4.43919	0.018
	Andrenidae	1.08696	0	1.63934	1.63934	0.827342	0.515
	Anthomyiidae	1.08696	0	1.63934	1.63934	0.827342	0.418
	Armadillidae	1.08696	0	1.63934	1.63934	0.827342	0.419
	Braconidae	1.08696	0	1.63934	1.63934	0.827342	0.474
	Buprestidae	1.08696	0	1.63934	1.63934	0.827342	0.29
	Caprifoliaceae	1.08696	0	1.63934	1.63934	0.827342	0.401
	Coleophoridae	1.08696	0	1.63934	1.63934	0.827342	0.474
	Depressaridae	1.08696	0	1.63934	1.63934	0.827342	0.495
	Hemerobiidae	1.08696	0	1.63934	1.63934	0.827342	0.31
	Lepismatidae	1.08696	0	1.63934	1.63934	0.827342	0.259
	Libellulidae	1.08696	0	1.63934	1.63934	0.827342	0.285
	Megachilidae	1.08696	0	1.63934	1.63934	0.827342	0.498
	Melolonthidae	1.08696	0	1.63934	1.63934	0.827342	0.418
	Miridae	1.08696	0	1.63934	1.63934	0.827342	0.37
	Nolidae	1.08696	0	1.63934	1.63934	0.827342	0.287
	Rhinotermitidae	1.08696	0	1.63934	1.63934	0.827342	0.331
	Tachinidae	1.08696	0	1.63934	1.63934	0.827342	0.403
	Tetrigidae	1.08696	0	1.63934	1.63934	0.827342	0.47
	Aleyrodidae	1.08696	3.22581	0	3.22581	2.19718	0.078
	Hesperiidae	1.08696	3.22581	0	3.22581	2.19718	0.134
	Momphidae	1.08696	3.22581	0	3.22581	2.19718	0.098
	Papilionidae	1.08696	3.22581	0	3.22581	2.19718	0.153
	Platygastridae	1.08696	3.22581	0	3.22581	2.19718	0.117
	Psychidae	1.08696	3.22581	0	3.22581	2.19718	0.113
	Scolopendridae	1.08696	3.22581	0	3.22581	2.19718	0.135
	Staphylinidae	1.08696	3.22581	0	3.22581	2.19718	0.142
	Tarachodidae	1.08696	3.22581	0	3.22581	2.19718	0.149
	Thaumetopoeidae	1.08696	3.22581	0	3.22581	2.19718	0.098
	Tipulidae	1.08696	3.22581	0	3.22581	2.19718	0.156
	Tortricidae	1.08696	3.22581	0	3.22581	2.19718	0.155
C	Order	Frequency of occurence (%)				deviance	p-value
		All (n = 93)	Female (n = 31)	Male (n = 62)	Δ
	Hymenoptera	82.7957	93.5484	77.4194	16.129	4.32741	0.048
	Lepidoptera	66.6667	77.4194	61.2903	16.129	2.51222	0.116
	Coleoptera	61.2903	51.6129	66.129	14.5161	1.81762	0.174
	Orthoptera	53.7634	58.0645	51.6129	6.45161	0.347132	0.562
	Diptera	50.5376	38.7097	56.4516	17.7419	2.61875	0.132
	Hemiptera	39.7849	45.1613	37.0968	8.06452	0.557722	0.458
	Araneae	34.4086	45.1613	29.0323	16.129	2.34286	0.132
	Solanales	34.4086	29.0323	37.0968	8.06452	0.604379	0.44
	Rosales	24.7312	25.8065	24.1935	1.6129	0.0287467	0.869
	Isopoda	11.828	6.45161	14.5161	8.06452	1.41271	0.258
	Sapindales	9.67742	9.67742	9.67742	0	2.13163e-14	0.957
	Embioptera	6.45161	12.9032	3.22581	9.67742	2.98199	0.127
	Mantodea	6.45161	9.67742	4.83871	4.83871	0.758727	0.423
	Neuroptera	6.45161	3.22581	8.06452	4.83871	0.896576	0.378
	Dermaptera	5.37634	6.45161	4.83871	1.6129	0.102816	0.82
	Julida	5.37634	0	8.06452	8.06452	4.19535	0.066
	Archaeognatha	3.22581	3.22581	3.22581	0	-2.13163e-14	0.907
	Caryophyllales	3.22581	0	4.83871	4.83871	2.48246	0.116
	Blattodea	2.15054	0	3.22581	3.22581	1.6437	0.286
	Santalales	2.15054	6.45161	0	6.45161	4.4829	0.017
	Squamata	2.15054	3.22581	1.6129	1.6129	0.241071	0.705
	Zygentoma	2.15054	0	3.22581	3.22581	1.6437	0.32
	Dipsacales	1.07527	0	1.6129	1.6129	0.816293	0.361
	Isoptera	1.07527	0	1.6129	1.6129	0.816293	0.468
	Lithobiomorpha	1.07527	0	1.6129	1.6129	0.816293	0.341
	Odonata	1.07527	0	1.6129	1.6129	0.816293	0.471
	Phasmatodea	1.07527	0	1.6129	1.6129	0.816293	0.374
	Psocoptera	1.07527	3.22581	0	3.22581	2.21892	0.106
	Scolopendromorpha	1.07527	3.22581	0	3.22581	2.21892	0.078
